# Supplementary material for: Pomological and Molecular Characterization of Apple Cultivars in the German Fruit Genebank
Source: Plants (Basel). 2024 Sep 26;13(19):2699. doi: 10.3390/plants13192699 (PMC11478905; doi:10.3390/plants13192699)
Supplement: Supplementary file 1 [file plants-13-02699-s001.zip]

Archive with 6 entries (6 files):
- MDPI_Supplementary_Figure_S1.png
- MDPI_Supplementary_Figure_S1_S2_S3_descriptions.pdf
- MDPI_Supplementary_Figure_S2.svg
- MDPI_Supplementary_Figure_S3.png
- MDPI_Supplementary_Table_S1_S2_S3.xlsx
- MDPI_Supplementary_Textfile_1.txt
