# Supplementary material for: Pomological and Molecular Characterization of Apple Cultivars in the German Fruit Genebank
Source: Plants (Basel). 2024 Sep 26;13(19):2699. doi: 10.3390/plants13192699 (PMC11478905; doi:10.3390/plants13192699)
Supplement: Supplementary file 1 [file plants-13-02699-s001.zip › MDPI_Supplementary_Table_S1_S2_S3.xlsx]

## Sheet: TableS1_used_data
Supplementary Table S1: Dataset of apple cultivars/genotypes used in this study with additional information taken from the German Fruit Genebank (Dec 2023). The last three columns indicate the sub-dataset that were used for the respective analysis as indicated in the column name.
cultivar name	gene group	trueness-to-type1	MUNQ2	ploidy3	Cultivars/gene groups that include mutations4	mother5	father5	parents5	age5	origin5	diploid (n = 1085)	STRUCTURE analysis (n = 569)	Parentage anaylsis (n = 315)
Dülmener Rosenapfel	MD_0001	1	232	2x		Gravensteiner		Gravensteiner x	1870	DEU	x	x
Melodie	MD_0002/MD_0003	1	5311	2x		Shampion	OR 38T16	Shampion x OR 38T16	1997	CZE	x	x	x
Benoni	MD_0004	1	40	2x					1830	USA	x	x
Renora	MD_0005	1	1012	2x		Clivia	BX 44:2	Clivia x BX 44:2	1992	DEU	x	x	x
Jonathan	MD_0006/MD_0007/MD_0008	1	57	2x	x	Esopus Spitzenburg		Esopus Spitzenburg x	1826	USA	x	x	x
Rene	MD_0009	1	3841	2x		James Grieve	F3 von Malus floribunda (BX 44:14)	James Grieve x F3 von Malus floribunda (BX 44:14)	1988	DEU	x	x	x
Geheimrat Dr. Oldenburg	MD_0010	1	658	2x	x	Ananasrenette	Kaiser Alexander	Ananasrenette x Kaiser Alexander	1897	DEU	x	x	x
MD_0011	MD_0011	4	12213
Schöner aus Herrnhut	MD_0012/MD_0013	1	779	2x					1880	DEU	x	x
Regine	MD_0014	1	1212	2x		Kurzcox	F3 von Malus floribunda (BX 44:14)	Kurzcox x F3 von Malus floribunda (BX 44:14)	1988	DEU	x	x	x
Fuji	MD_0015/MD_0016	1	318	2x		Ralls Janet	Delicious	Ralls Janet x Delicious	1939	JPN	x	x	x
Dayton	MD_0017	1	2411	2x		PRI 1235-100	N.J. 123249	PRI 1235 x 100 x N.J. 123249	1969	USA	x	x
Adams Parmäne	MD_0018	1	795	2x					1826	GBR	x	x
Iduna	MD_0019	1	1025	2x		Golden Delicious	Weisser Winterglockenapfel	Golden Delicious x Weisser Winterglockenapfel	1971	CHE	x	x	x
Heco	MD_0020	1	5312	2x		Piros	F2-Hybride von McIntosh Wijzi	Piros x F2 x Hybride von McIntosh Wijzi	1999	DEU	x	x	x
Reanda	MD_0021	1	1124	2x		Clivia	F3 von Malus floribunda (BX 44:14)	Clivia x F3 von Malus floribunda (BX 44:14)	1988	DEU	x	x	x
Otava	MD_0022	1	999	2x		Shampion	Jolana	Shampion x Jolana	1979	CZE	x	x	x
Carola	MD_0023	1	2728	2x		Cox Orange		Cox Orange x	1929	DEU	x	x	x
Bayhs Mostapfel	MD_0024/MD_0025	1	5313	2x					1935	DEU	x	x
Alkmene	MD_0026/MD_0027/MD_0028/MD_0029	1	96	2x	x	Geheimrat Dr. Oldenburg	Cox Orange	Geheimrat Dr. Oldenburg x Cox Orange	1930	DEU	x	x	x
Angold	MD_0030	1	5317	2x		Antonovka	Golden Delicious	Antonovka x Golden Delicious	1995	CZE	x	x	x
Kidd's Orange Red	MD_0031	1	584	2x		Cox Orange	Delicious	Cox Orange x Delicious	1924	NZL	x	x	x
Bonza	MD_0032	1	5318	2x					1950	AUS	x	x
Roter Hauptmann	MD_0033	1	2984	2x					1800	DEU	x	x
Gravensteiner	MD_0034/MD_0035/MD_0036	1	758	3x	x				1669	DEU
Tsugaru	MD_0037	3	1339	2x		Golden Delicious		Golden Delicious x	1975	JPN	x	x	x
McIntosh	MD_0038/MD_0039/MD_0040	1	508	2x	x				1796	CAN	x	x	x
Early McIntosh	MD_0041	1	1031	2x		Weisser Klarapfel	McIntosh	Weisser Klarapfel x McIntosh	1909	USA	x	x	x
Spätblühender Taffetapfel	MD_0042	1	301	2x					1860	DEU	x	x
Gelber Edelapfel	MD_0043	1	90	2x					1800	GBR	x	x	x
Millers Seedling	MD_0044/MD_0045	1	801	2x					1848	GBR	x	x
Holsteiner Cox	MD_0046	1	803	3x	x	Cox Orange		Cox Orange x	1918	DEU
Remura	MD_0047	1	5319	2x		(Cox Orange × Geheimrat Dr. Oldenburg )	F2 von Malus pumila	(Cox Orange × Geheimrat Dr. Oldenburg ) x F2 von Malus pumila	1988	DEU	x	x
Gala	MD_0048/MD_0049/MD_0050	1	739	2x	x	Kidd's Orange Red	Golden Delicious	Kidd's Orange Red x Golden Delicious	1933	NZL	x	x	x
Goldstar	MD_0051	1	1098	2x		Rubin	Vanda	Rubin x Vanda	1995	CZE	x	x	x
Horneburger Pfannkuchenapfel	MD_0052/MD_0438	1	895	3x		Riesenboiken		Riesenboiken x	1840	DEU
Mutsu	MD_0053	1	874	3x		Golden Delicious	Indo	Golden Delicious x Indo	1930	JPN
Schöner aus Boskoop	MD_0054	1	886	3x	x				1856	NLD
Börtlinger Weinapfel	MD_0055	1	3628	2x					1827	DEU	x	x
Elektra	MD_0058/MD_0059	1	2643	2x		Cox Orange	Geheimrat Dr. Oldenburg	Cox Orange x Geheimrat Dr. Oldenburg	1930	DEU	x	x	x
Pia	MD_0060	1	5321	2x		Idared	Helios	Idared x Helios	1995	DEU	x	x	x
Falscher Purpurroter Cousinot An	MD_0061	3	2781	2x					1958	DEU	x	x
Dalinbel	MD_0062	1	1058	2x		Elstar		Elstar x	2002	FRA	x	x	x
Retina	MD_0063/MD_0064	1	1407	2x		Apollo	BX 44:2	Apollo x BX 44:2	1988	DEU	x	x	x
Obelisk	MD_0065	1	509	2x		AI 583	McIntosh	AI 583 x McIntosh		GBR	x		x
Böhmer Cox	MD_0066	1	5322	2x						CZE	x
Pfirsichroter Sommerapfel	MD_0067/MD_0068	1	63	2x					1794	DEU	x	x
Schöner aus Nordhausen	MD_0069	1	99	2x					1820	DEU	x	x	x
Sächsischer Königsapfel	MD_0070/MD_0071/MD_0072	1	5323	3x					1900	DEU
Ingrid Marie	MD_0073/MD_0074	1	32	2x	x	Cox Orange		Cox Orange x	1910	DNK	x	x	x
Helios	MD_0075	1	1226	2x	x	Geheimrat Dr. Oldenburg		Geheimrat Dr. Oldenburg x	1969	DEU	x	x	x
Ananasrenette	MD_0076	1	69	2x					1800	NLD	x	x	x
MD_0077	MD_0077	4	890
Kanadarenette	MD_0078/MD_0079	1	294	3x	x				1771	FRA
Coop 22	MD_0080/MD_0081	1	2540	2x							x
Altländer Pfannkuchenapfel	MD_0082	1	231	2x	x				1840	DEU	x	x
Melrose	MD_0083	1	526	2x	x	Jonathan	Delicious	Jonathan x Delicious	1932	USA	x	x	x
Jonagold	MD_0084/MD_0085/MD_0086	1	901	3x	x	Golden Delicious	Jonathan	Golden Delicious x Jonathan	1943	USA
Jonadel	MD_0087	1	948	2x		Jonathan	Delicious	Jonathan x Delicious	1923	USA	x	x	x
Ardelean	MD_0087_a	3	4748								x
Jonagram	MD_0088	3	2390	2x		Ingram	Jonathan	Ingram x Jonathan	1923	USA	x	x	x
Jonamac	MD_0089	1	1217	2x		McIntosh	Jonathan	McIntosh x Jonathan	1944	USA	x	x	x
Summerred	MD_0090/MD_0091	1	507	2x		Summerland		Summerland x	1961	CAN	x	x	x
Reka	MD_0092	1	1119	2x		James Grieve	F2 von Malus pumila (B X 44:9)	James Grieve x F2 von Malus pumila (B X 44:9)	1967	DEU	x	x	x
Remo	MD_0093	1	1235	2x		James Grieve	F3 von Malus floribunda (BX 44:14)	James Grieve x F3 von Malus floribunda (BX 44:14)	1984	DEU	x	x	x
Rafzubin	MD_0094/MD_0095	1	738	2x	x	Golden Delicious	Cox Orange	Golden Delicious x Cox Orange	1966	CHE	x	x	x
Ahrista	MD_0096	1	4818	2x		Elstar	TSR15T3	Elstar x TSR15T3	1995	DEU	x	x	x
Delcorf	MD_0097	1	683	2x	x	Stark Jon Grimes	Golden Delicious	Stark Jon Grimes x Golden Delicious	1956	FRA	x	x	x
Auralia	MD_0098	1	1229	2x		Cox Orange	Schoener aus Nordhausen	Cox Orange x Schoener aus Nordhausen	1930	DEU	x	x	x
Piros	MD_0099	1	648	2x		Helios	Apollo	Helios x Apollo	1963	DEU	x	x	x
Topaz	MD_0100	1	1213	2x	x	Rubin	Vanda	Rubin x Vanda	1984	CZE	x	x	x
Rubinola	MD_0101	1	1011	2x		Coop 2	Rubin	Coop 2 x Rubin	1980	CZE	x	x	x
Gerlinde	MD_0102	1	5324	2x		Elstar	TSR15T3	Elstar x TSR15T3	1980	DEU	x	x	x
Pikkolo	MD_0103	1	2539	2x		Clivia	Auralia	Clivia x Auralia	1971	DEU	x	x	x
Florina	MD_0104	1	566	2x					1977	FRA	x	x	x
Spartan	MD_0105	1	309	2x		McIntosh	Newton Pepping	McIntosh x Newton Pepping	1926	CAN	x	x	x
Nela	MD_0106	1	3788	2x		Coop 2	Xrasava	Coop 2 x Xrasava	1979	CZE	x	x	x
Havelgold	MD_0107	1	5325	2x		Undine	Clivia	Undine x Clivia	1992	DEU	x	x	x
Schweizer Orangenapfel	MD_0108	1	764	2x		Ontario	Cox Orange	Ontario x Cox Orange	1935	CHE	x	x	x
Pingo	MD_0109	1	5326	2x		Idared	Bancroft	Idared x Bancroft	1995	DEU	x	x	x
Coop 2	MD_0110	1	267	2x		PRI 14-510	NJ 123249	PRI 14 x 510 x NJ 123249	1970	USA	x	x	x
Goldparmäne	MD_0111/MD_0112/MD_0113	1	37	2x	x				1510	FRA	x	x	x
Kaiser Wilhelm	MD_0114/MD_0115	1	798	3x		Harberts Renette		Harberts Renette x	1850	DEU
Grahams Jubiläumsapfel	MD_0117	1	72	2x					1888	GBR	x	x	x
Hibernal	MD_0118	1	269	3x					1750	RUS
Delia	MD_0119	1	3844	3x						DEU
Peason	MD_0120	3	5327	2x						DEU	x
Tertio	MD_0121	1	5328	2x						DEU	x
Frankenbacher Dauerapfel	MD_0122	4	5329	2x							x
Suntan	MD_0123	1	292	3x		Cox Orange	Court Pendu Plat	Cox Orange x Court Pendu Plat	1956	GBR
Rebella	MD_0124	1	5330	2x		Golden Delicious	Remo	Golden Delicious x Remo	1998	DEU	x	x	x
Weißer Klarapfel	MD_0125/MD_0126/MD_0127	1	25	2x	x				1800	RUS	x	x	x
Delicious	MD_0128	1	448	2x	x	Gelber Bellefleur		Gelber Bellefleur x	1880	USA	x	x	x
Fiesta	MD_0129	1	763	2x		Cox Orange	Idared	Cox Orange x Idared	1971	GBR	x	x	x
Malus xrobusta 5	MD_0130	1	4627	2x							x
M9	MD_0131	1	638	2x		Gelber Metzer Paradies		Gelber Metzer Paradies x	1917	GBR
Malus xfloribunda 821	MD_0132	1	998								x
Michelin	MD_0133	1	217	2x							x
Worcester Parmäne	MD_0134/MD_0135	1	550	2x		Devonshire Quarrenden		Devonshire Quarrenden x	1873	GBR	x	x	x
Engelsberger	MD_0136	1	5331	2x					1854	DEU	x	x
Ingol	MD_0137	1	2686	2x		Ingrid Marie	Golden Delicious	Ingrid Marie x Golden Delicious	1954	DEU	x	x	x
Früher Victoriaapfel	MD_0138	1	644	2x		Lord Grosvenor	Keswick's Kuechenapfel	Lord Grosvenor x Keswick's Kuechenapfel	1899	GBR	x	x	x
MD_0139	MD_0139	4	5332	2x							x
Gretapfel	MD_0140	1	5333	2x					1795	DEU	x	x
Uelzener Rambur	MD_0141	1	3240	3x					1949	DEU
Uelzener Kalvill	MD_0142	1	590	2x					1820	DEU	x	x
Seestermüher Zitronenapfel	MD_0143/MD_0144	1	5334	2x						DEU	x
Russischer Winterzitronenapfel An	MD_0145	5	1328	3x
Rambur Mortier	MD_0146	1	996	2x					1856	BEL	x	x
King David	MD_0147	1	71	2x		Jonathan	Arkansas Black	Jonathan x Arkansas Black	1893	USA	x	x	x
Doberaner Renette	MD_0148/MD_0149	1	1260	2x					1850	DEU	x	x
Weißer Wintertaffetapfel	MD_0150	1	234	2x					1800	DEU	x	x
MD_0151	MD_0151	3	5335	2x							x
Bjelorusski Sinap	MD_0152	1	5336	2x						RUS	x
Akane	MD_0153/MD_0154	1	785	2x		Jonathan	Worcester Parmaene	Jonathan x Worcester Parmaene	1937	JPN	x	x	x
Altländer Schurapfel	MD_0155	1	2887	2x							x
Rival	MD_0156	1	660	2x		Peasgoods Sondergleichen	Cox Orange	Peasgoods Sondergleichen x Cox Orange	1900	GBR	x	x	x
Gartenmeister Simon	MD_0157/MD_0158/MD_0159	1	5337	2x		Goldrenette von Blenheim	Transparent aus Croncels	Goldrenette von Blenheim x Transparent aus Croncels	1940	DEU	x	x	x
Gehrers Rambur	MD_0160/MD_0161	1	5338	3x					1885	DEU
Französische Goldrenette	MD_0162/MD_0163	1	1274	2x					1859	FRA	x	x
Braeburn	MD_0164/MD_0165	1	668	2x	x	Lady Hamilton		Lady Hamilton x	1927	NZL	x	x
Juno	MD_0166	1	2537	2x		Ontario	London Pepping	Ontario x London Pepping	1930	DEU	x	x	x
Klunsterapfel	MD_0167	1	919	2x						DEU	x
Ontario	MD_0168	1	17	2x		Wagenerapfel	Northern Spy	Wagenerapfel x Northern Spy	1874	CAN	x	x	x
Northern Spy	MD_0169/MD_0289	1	23	2x	x				1800	USA	x	x	x
Lane's Prince Albert	MD_0170	1	943	2x		Russet Nonpareil	Dumelows Seedling	Russet Nonpareil x Dumelows Seedling	1840	GBR	x	x	x
Purpurroter Zwiebelapfel	MD_0171/MD_0172	1	659	2x					1850	DEU	x	x
Roter Herbst-Zwiebelapfel An	MD_0173	3	5340	2x						DEU	x
Diana	MD_0174	3	5341	2x		Laneford Beauty		Laneford Beauty x	1913	CAN	x	x
Red Winter	MD_0175	5	1113	2x					1980	USA	x	x	x
Jupiter	MD_0176	1	2698	3x		Cox Orange	Delicious	Cox Orange x Delicious	1966	GBR
Riesenboiken	MD_0177	1	1545	3x					1900	DEU
Boikenapfel	MD_0178	1	108	2x					1828	DEU	x	x	x
Neuhäuser	MD_0179	5	5342	3x					1843	DEU
Roter Herbstkalvill	MD_0180/MD_0181	1	13	2x					1617	FRA	x	x
Vierländer Blut	MD_0182	3	5343	2x						DEU	x
Schöner aus Wiltshire	MD_0183	1	5344	2x					1880	GBR	x	x
Franksenapfel	MD_0184	1	5345	2x					1910	DEU	x	x
Purpurella	MD_0185	5	4672	2x						DEU	x
MD_0186	MD_0186	3	5346	2x							x
Rome Beauty	MD_0187	1	334	2x	x				1816	USA	x	x	x
King of Tompkins County	MD_0188	1	863
Elise Rathke	MD_0189	1	66	2x					1880	POL	x	x
Collina	MD_0190	1	2385	2x		Priscilla	Elstar	Priscilla x Elstar	1995	NLD	x	x	x
Gelber Bellefleur	MD_0191/MD_0192	1	77	2x					1750	USA	x	x	x
Roter Bellefleur	MD_0193	1	1	2x					1760	NLD	x	x	x
Safranpepping	MD_0194	1	533	2x		Gelber Bellefleur	Saemling von Malus prunifolia	Gelber Bellefleur x Saemling von Malus prunifolia	1907	UKR	x	x	x
MD_0195	MD_0195	3	5347	2x							x
Shampion	MD_0196	1	741	2x		Golden Delicious	Lord Lambourne	Golden Delicious x Lord Lambourne	1960	CZE	x	x	x
Backhausapfel	MD_0197	3	5348	2x						DEU	x
Roter Bauken	MD_0198	3	5349	2x							x
Ivette	MD_0199/MD_0200	1	246	2x		Cox Orange	Golden Delicious	Cox Orange x Golden Delicious	1950	NLD	x	x	x
Weißer Astrachan	MD_0201	1	24	2x					1650	RUS	x	x	x
Roter Astrachan	MD_0203	1	82	2x					1780	RUS	x	x	x
Roter Mond	MD_0204	1	4914	2x					1915	RUS	x	x
Krügers Dickstiel	MD_0205	1	1009	2x					1852	DEU	x	x
Gascoynes Scharlachroter	MD_0206	1	45	2x					1870	GBR	x	x	x
Zitzenrenette	MD_0207	5	5351	2x							x
Himbeerapfel aus Holovousy	MD_0208/MD_0209	1	452	2x					1800	CZE	x	x
Ditzels Rosenapfel	MD_0210	1	5352						1890	DEU	x	x
Odin	MD_0211	1	252	2x		Golden Delicious	Ingrid Marie	Golden Delicious x Ingrid Marie	1953	NLD	x	x	x
Landsberger Renette	MD_0212	1	61	2x					1840	DEU	x	x	x
Hossfelds Gulderling	MD_0213	1	5353	3x					1889	DEU
Westfälischer Gülderling	MD_0214	1	5354	2x					1930	DEU	x	x
MD_0215	MD_0215	3	5355	2x							x
Quittenförmiger Gulderling	MD_0216	4	5356	2x					1875	DEU	x	x
Langer Grüner Gulderling	MD_0217/MD_0218/MD_0219	1	3308	3x					1875	DEU
Marienwerder Gulderling	MD_0220	5	2890	2x					1876	DEU	x	x
Husveti Rosmarin	MD_0221	3	5357	2x							x
Schöner aus Haseldorf	MD_0222	1	5358	3x						DEU
Prinz Albrecht von Preußen	MD_0223	1	657	2x		Kaiser Alexander		Kaiser Alexander x	1865	DEU	x	x	x
Muskatrenette	MD_0224	1	732	2x					1608	FRA	x	x	x
Oberlausitzer Muskatrenette	MD_0225	1	277	2x					1905	DEU	x	x
Pohorka	MD_0226	1	2699	2x		Cox Orange	Ontario	Cox Orange x Ontario	1960	SVN	x	x	x
Iversenapfel	MD_0227	1	5359	2x						DEU	x
Martens Sämling	MD_0228	1	5360	3x					1900	DEU
Juwel aus Kirchwerder	MD_0229	3	5361	2x					1870	DEU	x	x
Ruhm aus Kirchwerder	MD_0230	1	2292	2x					1900	DEU	x	x
Herzogin Olga	MD_0231	1	1249	2x					1860	DEU	x	x
Goldjon	MD_0232	1	2702	2x		Golden Delicious	Jonathan	Golden Delicious x Jonathan	1965	ITA	x	x	x
Peasgoods Sondergleichen	MD_0233	1	51	2x		Catshead Codlin		Catshead Codlin x	1853	GBR	x	x	x
Arlet	MD_0234	1	703	2x		Golden Delicious	Idared	Golden Delicious x Idared	1958	CHE	x	x	x
MD_0235	MD_0235	3	4743	2x							x
MD_0236	MD_0236	3	5362	2x							x
Heslacher Gereutapfel	MD_0237	1	5363	2x					1820	DEU	x	x
Chüsenrainer	MD_0238	1	1020						1861	CHE	x	x
Winston	MD_0239/MD_0240	1	360	2x		Cox Orange	Worcester Parmaene	Cox Orange x Worcester Parmaene	1920	GBR	x	x	x
Maiden Blush	MD_0241	1	2665	2x					1817	USA	x	x
Goldprinz	MD_0242/MD_0243	1	1812	2x						DEU	x
Winesap	MD_0244	1	447	2x					1817	USA	x	x
Stayman Winesap	MD_0245	1	117	3x	x
Jan Steen	MD_0246	1	646	2x		Rote Sternrenette	Cox Orange	Rote Sternrenette x Cox Orange	1955	NLD	x	x	x
Demokrat	MD_0247	1	112	2x		Hoover		Hoover x	1800	AUS	x	x
Piflora	MD_0248/MD_0249	1	5364	2x		Idared	Golden Delicious	Idared x Golden Delicious	1996	DEU	x	x	x
Bischofshut	MD_0250	1	5365	3x						DEU
Safranapfel	MD_0251	1	5366	2x					1544	DEU	x	x
Roundway Magnum Bonum	MD_0252	5	775	3x
Bismarckapfel	MD_0253	1	3	2x					1870	NZL	x	x	x
Gestreifter Matapfel	MD_0254/MD_0255	1	5367	3x					1700	DEU
Stina Lohmann	MD_0256/MD_0257	1	2886	2x					1800	DEU	x	x
Brauner Matapfel	MD_0258	1	313	2x					1653	DEU	x	x
Igstadter Matapfel	MD_0258_a	5	8169	3x
Weißer Matapfel	MD_0259/MD_0853	1	5368	3x					1650	DEU
Anton Fischer	MD_0260	1	5369	2x					1938	DEU	x	x	x
Schwarzschillernder Kohlapfel	MD_0261/MD_0262	3	851	3x					1883	DEU
Hauschildapfel	MD_0263	1	5370	3x					1966	DEU
Wettringer Taubenapfel	MD_0264	1	5371	2x					1900	DEU	x	x
Feuerroter Taubenapfel	MD_0265	1	373	2x					1840	DNK	x	x
Nathusius' Taubenapfel	MD_0266	1	5372	2x					1824	DEU	x	x
MD_0267	MD_0267	3	4801	2x							x
Gloster	MD_0268/MD_0269	1	625	2x	x	Weisser Winterglockenapfel	Delicious	Weisser Winterglockenapfel x Delicious	1951	DEU	x	x	x
Schieblers Taubenapfel	MD_0270	1	5373	2x					1820	DEU	x	x
Gloria Mundi	MD_0271	1	87	2x					1804	USA	x	x
Danziger Kantapfel	MD_0272	1	722	2x					1760	DEU	x	x
Danziger Kantapfel 3n An	MD_0272_a	3	7997	3x
Relinda	MD_0273	1	3845	2x		Undine	F3 von Malus floribunda (BX 44:14)	Undine x F3 von Malus floribunda (BX 44:14)	1989	DEU	x	x	x
MD_0274	MD_0274	3	5374	2x							x
Berner Rosenapfel	MD_0275	1	83	2x					1865	CHE	x	x
Pirella	MD_0276	1	5375	2x		Golden Delicious	Alkmene	Golden Delicious x Alkmene	1992	DEU	x	x	x
Francoper Prinz	MD_0277	1	5376	2x						DEU	x
Edler aus Leipzig	MD_0278/MD_0279	1	5377	3x		Ontario	Jakob Lebel	Ontario x Jakob Lebel	1900	DEU
Weserstolz	MD_0280	1	5378	3x		Boikenapfel		Boikenapfel x		DEU
Antonovka Polutorafuntovaâ	MD_0281	1	5	2x					1888	RUS	x	x
Antonovka	MD_0282	1	4	2x	x				1826	RUS	x	x	x
Antonovka Kamenička	MD_0283	1	5379	2x					1889	UKR	x	x
Greensleeves	MD_0284	1	705	2x		Golden Delicious	James Grieve	Golden Delicious x James Grieve	1966	GBR	x	x	x
Signe Tillisch	MD_0285	1	34	2x		Weisser Winterkalvill		Weisser Winterkalvill x	1866	DNK	x	x	x
Linsenhofer Sämling	MD_0286	1	5380	2x						DEU	x
Prinzessin Luise	MD_0287	1	544	2x					1860	CAN	x	x
Lieser Kantapfel An	MD_0288	3	5381	2x							x
Heuchelheimer Schneeapfel	MD_0290	1	5382	2x					1800	DEU	x	x
Ernst Bosch	MD_0291	1	1003	2x		Manks Kuechenapfel	Ananasrenette	Manks Kuechenapfel x Ananasrenette	1900	DEU	x	x	x
Mutterapfel	MD_0292/MD_0293/MD_0294	1	488	2x		Cox Orange		Cox Orange x	1844	USA
Lohrer Rambur	MD_0295/MD_0296	1	3303	3x					1850	DEU
Roter Münsterländer Borsdorfer	MD_0297	1	2894	3x					1951	DEU
Bountiful	MD_0298	1	2644	2x		Cox Orange	Lanes Prinz Albert	Cox Orange x Lanes Prinz Albert	1964	GRB	x	x	x
Gelber Münsterländer Borsdorfer	MD_0299	1	2895	2x					1951	DEU	x	x
Deans Küchenapfel	MD_0300/MD_0301	1	1298	2x					1870	DEU	x	x
Ahra	MD_0302	1	5383	2x		Coop 2	Klon 40	Coop 2 x Klon 40	1981	DEU	x	x	x
Rote Reglindis An	MD_0303	3	1310	2x							x
Reglindis	MD_0304	1	5384	2x		James Grieve	BX 44:18	James Grieve x BX 44:18	1984	DEU	x	x	x
Holländer Prinz	MD_0305	1	5385	2x						DEU	x
Nordgold	MD_0306	3	5386	3x
Kronprinz Rudolf	MD_0307	1	1037	2x					1863	AUT	x	x
Roter Trierer Weinapfel	MD_0308/MD_0309	1	187	2x					1872	DEU	x	x	x
Borsdorfer Renette 1 An	MD_0310	3	5387	2x							x
Borsdorfer Renette 2 An	MD_0312	3	5388	2x							x
Karmeliter Renette	MD_0314	1	344	2x					1667	FRA	x	x	x
Maigold	MD_0315/MD_0316	1	687	2x		Fraurotacher	Golden Delicious	Fraurotacher x Golden Delicious	1944	CHE	x	x	x
Bamberger Renette	MD_0317	3	5389	3x					1936	DEU
Jessenapfel	MD_0318	5	5390	2x							x
Uhlhorns Augustkalvill	MD_0319	1	636	2x		Fraas Sommerkalvill		Fraas Sommerkalvill x	1915	DEU	x	x	x
Wohlschmecker aus Vierlanden	MD_0320	1	5391	2x					1900	DEU	x	x
Salome	MD_0321	1	2876	2x					1853	USA	x	x
Citrine	MD_0322	1	5392	2x						NLD	x
MD_0323	MD_0323	3	5393	2x							x
Geflammter Kardinal	MD_0324	1	770	3x					1766	DEU
Kardinal Bea	MD_0325/MD_0326	1	5394	2x					1930	DEU	x	x
Dithmarscher Borsdorfer	MD_0327	1	5395	2x					1900	DEU	x	x
London Pepping	MD_0329	1	84	2x					1580	GBR	x	x	x
Ausbacher Roter	MD_0330	1	5397	2x					1870	DEU	x	x
Schlotterapfel An	MD_0331	3	5398	2x					1700	DEU	x	x
Heinemanns Schlotterapfel	MD_0332	5	5399	2x						DEU	x
Pohls Schlotterapfel	MD_0333/MD_0334	1	5400	2x					1903	DEU	x	x
Elan	MD_0335	1	1231	2x		Golden Delicious	James Grieve	Golden Delicious x James Grieve	1967	NLD	x	x	x
Ellisons Orangenpepping	MD_0336	1	53	2x		Cox Orange	Weisser Sommerkalvill	Cox Orange x Weisser Sommerkalvill	1800	GBR	x	x	x
Triumph aus Luxemburg	MD_0337	1	199	3x					1890	LUX
Zelenka	MD_0338	5	2883	2x					1800	RUS	x	x
Empire	MD_0339	1	656	2x		McIntosh	Delicious	McIntosh x Delicious	1945	USA	x	x	x
Elise	MD_0340	1	695	2x					1974	NLD	x	x
Gewürzluiken	MD_0341/MD_0342	1	315	2x					1794	DEU	x	x
Halberstädter Jungfernapfel	MD_0343/MD_0344	1	2958	2x					1800	DEU	x	x
Notarisapfel	MD_0345	1	736	3x		Princess Noble		Princess Noble x	1890	NLD
Großherzog Friedrich von Baden	MD_0346	1	35	2x		Bismarckapfel	Weisser Winterkalvill	Bismarckapfel x Weisser Winterkalvill	1894	DEU	x	x	x
Hildesheimer Goldrenette	MD_0347	1	903	3x					1831	DEU
Weidners Goldrenette	MD_0348	1	3040	2x		Renette von Orleans		Renette von Orleans x	1844	DEU	x	x
Dietzer Wintergoldrenette	MD_0349	3	5401	2x		Edelborsdorfer		Edelborsdorfer x	1832	DEU	x	x	x
Wildeshausener Goldrenette	MD_0350	1	5402	2x					1800	DEU	x	x
MD_0351	MD_0351	3	5403	2x							x
Goldrenette von Blenheim	MD_0352/MD_0353	1	376	3x					1740	GBR
Goldrenette Freiherr von Berlepsch	MD_0354/MD_0355	1	49	2x	x	Ananasrenette	Ribston Pepping	Ananasrenette x Ribston Pepping	1880	DEU	x	x	x
Galloway Pepping	MD_0356	1	295	3x					1871	GBR
Altmärker Goldrenette	MD_0357	1	7102	3x		Edelborsdorfer		Edelborsdorfer x		DEU
Edelborsdorfer	MD_0357_a	1	304	2x					1100	DEU	x	x	x
Fromms Goldrenette	MD_0358	1	5135	3x					1839	DEU
Schlesischer Rotborsdorfer	MD_0359	1	5404	2x						DEU	x
Angelner Borsdorfer	MD_0360/MD_0361	1	5405	2x					1890	DEU	x	x
Johannes Böttner	MD_0362	1	5406	2x		Ontario	Charlamowsky	Ontario x Charlamowsky	1910	DEU	x	x	x
Hermann	MD_0363/MD_0364	1	5407	2x					1880	DNK	x	x
Biesterfelder Renette	MD_0365/MD_0366	1	1106	3x					1904	DEU
Baldwin	MD_0367/MD_0368	1	849	3x					1740	USA
Morgenrot	MD_0369	1	2727	2x							x
Charden	MD_0370	1	899	3x		Golden Delicious	Renette von Clochard	Golden Delicious x Renette von Clochard	1959	FRA
Reverend W. Wilks	MD_0371	1	679	2x		Peasgoods Sondergleichen	Ribston Pepping	Peasgoods Sondergleichen x Ribston Pepping	1904	GBR	x	x	x
Schalbyer Rosenapfel	MD_0372	1	5408	2x					1860	DEU	x	x
Grünapfel	MD_0373	1	5409	3x					1884	DEU
MD_0374	MD_0374	3	5410	3x
Betzinger Grünapfel	MD_0375	1	5411	2x						DEU
Fießers Erstling	MD_0376	1	639	2x		Bismarckapfel		Bismarckapfel x	1896	DEU	x	x	x
Manks Küchenapfel	MD_0377/MD_0378	1	7	2x					1815	GBR	x	x	x
Weißer Trierer Weinapfel	MD_0379	1	5412	2x					1895	DEU	x	x
Charles Ross	MD_0380	1	245	2x		Cox Orange	Peasgoods Sondergleichen	Cox Orange x Peasgoods Sondergleichen	1890	GBR	x	x	x
Rotgestreifte Gelbe Schafsnase An	MD_0381	3	5413	2x					1800	DEU	x	x
Rheinischer Bohnapfel	MD_0382/MD_0383/MD_0384/MD_0466	1	774	3x					1760	DEU
Rheinischer Winterrambur	MD_0385	1	1551	3x					1654	BEL
Gestreifte Schafsnase An	MD_0386	3	5414	2x							x
Schmalzprinz	MD_0387	1	5415	2x					1930	DEU	x	x
Rheinisches Seidenhemdchen	MD_0388	1	2160	2x					1900	DEU	x	x
Erbachhofer Mostapfel	MD_0389	1	5416	2x					1925	DEU	x	x
Geflammter Cousinot	MD_0390	5	908	3x
Zimtrenette	MD_0391	1	5417	2x					1831	DEU	x	x
Maren Nissen	MD_0392	1	2925	2x					1880	DEU	x	x
Rheinischer Krummstiel	MD_0393/MD_0394	1	461	2x	x				1821	DEU	x	x
Macoun	MD_0395	1	1055	2x		McIntosh	Jersey Black	McIntosh x Jersey Black	1909	USA	x	x	x
Idared	MD_0396	1	717	2x		Jonathan	Wagenerapfel	Jonathan x Wagenerapfel	1935	USA	x	x	x
Sponheimer Flurapfel	MD_0397	1	5418	3x					1916	DEU
James Grieve	MD_0398	1	78	2x	x	Pott's Seedling	Cox Orange	Pott's Seedling x Cox Orange	1880	GBR	x	x	x
Adersleber Kalvill	MD_0399	1	113	2x		Weisser Winterkalvill	Gravensteiner	Weisser Winterkalvill x Gravensteiner	1830	DEU	x	x	x
Moringer Rosenapfel	MD_0400/MD_0401	1	561	2x					1830	DEU	x	x
Ecolette	MD_0402	1	138	2x		Elstar	Coop 2	Elstar x Coop 2	1995	NLD	x	x	x
Coop 30	MD_0403	1	3839	2x		PRI 1661-2	PRI 1661-1	PRI 1661 x 2 x PRI 1661 x 1	1993	USA	x	x
Dukat	MD_0404	1	678	2x		Golden Delicious	Cox Orange	Golden Delicious x Cox Orange	1974	CZE	x	x	x
Werdersche Wachsrenette	MD_0405	3	5419	2x		Glogierowka		Glogierowka x	1877	DEU	x	x	x
Glogierowka	MD_0406	1	1041	2x					1868	LTU	x	x	x
Malling Kent	MD_0407	1	346	2x		Cox Orange	Jonathan	Cox Orange x Jonathan	1949	GBR	x	x	x
Königsapfel von Jersey	MD_0408	1	5420	2x					1859	GBR	x	x
Fettapfel	MD_0409	1	2782	2x					1900	DEU	x	x
Prinz Johannes	MD_0410	3	5421	2x							x
Minister von Hammerstein	MD_0411	1	672	2x		Landsberger Renette		Landsberger Renette x	1882	DEU	x	x	x
Pott's Seedling	MD_0412	1	14	2x					1850	GBR
Kasseler Renette	MD_0413	1	629	2x					1766	DEU	x	x
Vesna	MD_0414	1	5422	2x		Shampion		Shampion x	1983	CZE	x	x	x
Laxtons Superb	MD_0415/MD_0416/MD_0417	1	667	2x		Wyken Pepping	Cox Orange	Wyken Pepping x Cox Orange	1897	GBR	x	x	x
Tuscan	MD_0418	1	719	2x		McIntosh	Greensleeves	McIntosh x Greensleeves	1976	GBR	x	x	x
Blauacher Wädenswil	MD_0419	1	850	3x					1820	CHE
Rajka	MD_0420	1	1234	2x		Shampion	Katka	Shampion x Katka	1983	CZE	x	x	x
Dithmarscher Paradiesapfel	MD_0421	1	5423	2x					1856	DEU	x	x
MD_0422	MD_0422	3	5424	2x							x
Zigeunerin	MD_0423	1	52	2x					1930	NLD	x	x
Lombarts Kalvill	MD_0424	1	9	2x		Weisser Winterkalvill		Weisser Winterkalvill x	1906	NLD	x	x	x
Burgstädter Renette	MD_0425	1	5425	3x						DEU
Muoler Rosen	MD_0426	1	3227	3x
Salemer Klosterapfel	MD_0427	1	1323	3x					1700	DEU
Welschisner	MD_0428	1	1051	3x					1659	AUT
Brünnerling 2 An	MD_0429	3	8210
Rote Sternrenette	MD_0430	1	46	2x					1830	BEL	x	x	x
Minnewasheta	MD_0431	4	5427	2x		State Fair	MN 1691	State Fair x MN 1691	1999	USA	x	x
Wöbers Rambur	MD_0432	1	2721	3x					1931	DEU
Harberts Renette	MD_0433/MD_0434/MD_0761	1	768	3x					1828	DEU
Roter Osterkalvill	MD_0435	1	361	2x					1907	DEU	x	x
Melba	MD_0436/MD_0437	1	167	2x	x	McIntosh		McIntosh x	1898	CAN	x	x	x
Apfel aus Grünheide	MD_0439	1	5428	2x		Gelber Bellefleur		Gelber Bellefleur x	1900	DEU	x	x	x
Weißkante	MD_0440	1	5429	2x					1857	DEU	x	x
Golden Delicious	MD_0441	1	65	2x	x	Grimes Golden	Gelbe Renette	Grimes Golden x Gelbe Renette	1890	USA	x	x	x
Teser	MD_0442/MD_0443	1	5430							USA	x
Grüner Stettiner	MD_0445/MD_0446/MD_0447	1	1052	3x					1598	DEU
Roter Stettiner	MD_0448/MD_0449	1	854	3x					1750	DEU
Neue Orleans Renette	MD_0450	1	612	3x					1870	DEU
Discovery	MD_0451	1	75	2x		Worcester Parmaene	Schoener aus Bath	Worcester Parmaene x Schoener aus Bath	1949	GBR	x	x	x
Rotfranch	MD_0452	1	2884	2x					1800	DEU	x	x
Weißer Winterkalvill	MD_0453/MD_0454	1	95	2x					1600	FRA	x	x	x
MD_0455	MD_0455	3	5431	2x							x
Doppelter Prinzenapfel	MD_0456	1	1073	3x		Prinzenapfel		Prinzenapfel x	1882	DEU
Englischer Prinzenapfel	MD_0457	1	5432	3x						DEU
Prinzenapfel	MD_0458	1	81	2x					1780	DEU	x	x	x
Finkenwerder Prinzenapfel	MD_0459	1	2889	2x	x						x
Alsener Prinzenapfel	MD_0460	1	5433	3x						DNK
Hauxapfel	MD_0462	1	5434	2x		Roter Trierer Weinapfel		Roter Trierer Weinapfel x	1920	DEU	x	x	x
Lippoldsberger Tiefenblüte	MD_0463/MD_0464	1	5435	3x						DEU
Herzebrecher	MD_0465	1	5436	2x							x
George Cave	MD_0467	1	280	2x		Cox Orange		Cox Orange x	1923	GBR	x	x	x
Batullenapfel	MD_0468	1	273	2x					1860	ROM	x	x
Adamsapfel	MD_0469	1	1445	2x					1884	DEU	x	x
Cellini	MD_0470	1	110	2x		Nonsuch		Nonsuch x	1828	GBR	x	x
Pomme d'Or	MD_0471	1	618	3x					1800	FRA
Souvenir	MD_0472	5	5437	2x							x
Granny Smith	MD_0473/MD_0474	1	548	2x		French Crab		French Crab x	1867	AUS	x	x	x
Linda	MD_0475	1	2391	2x		Langfort Beauty		Langfort Beauty x	1908	CAN	x	x	x
Hesselmanns Schlotterapfel	MD_0476/MD_0477	1	5439	2x						DEU	x
Hasenkopf An	MD_0478	3	5440	2x					1700	DEU	x	x
Grüner Hasenkopf An	MD_0479	3	5441	2x							x
Howgate Wonder	MD_0480	1	1237	2x		Goldrenette von Blenheim	Newton Wonder	Goldrenette von Blenheim x Newton Wonder	1915	GBR	x	x	x
Wagenerapfel	MD_0481	1	462	2x					1791	USA	x	x	x
Sonnenwirtsapfel	MD_0482	1	3479	3x					1937	DEU
Erwin Baur	MD_0483/MD_0484	1	2538	2x	x	Geheimrat Dr. Oldenburg		Geheimrat Dr. Oldenburg x	1928	DEU	x	x	x
Teltower Wintergravensteiner	MD_0485	1	5442	3x						DEU
Simirenko	MD_0486/MD_0487	1	784	2x					1895	UKR	x	x
Dankmarshäuser Renette	MD_0488	5	5443	2x						DEU	x
Cleopatra	MD_0489	3	5444	2x							x
Säfstaholm	MD_0490	1	573	2x	x					SWE	x
Martini	MD_0491	1	354	2x	x	Cox Orange		Cox Orange x	1875	DEU	x	x	x
Cox Pomona	MD_0492	1	2033	2x		Ribston Pepping	Goldrenette von Blenheim	Ribston Pepping x Goldrenette von Blenheim	1825	GBR	x	x
Strauwalds Parmäne	MD_0493/MD_0494	1	97	2x		Goldparmaene		Goldparmaene x	1905	DEU	x	x	x
Undine	MD_0495	1	1431	2x		Jonathan		Jonathan x	1930	DEU	x	x	x
Hansa Renette	MD_0496	1	5445	3x		Ontario		Ontario x	1950	DEU
Maibiers Parmäne	MD_0497	1	5446	2x					1850	DEU	x	x
Römer	MD_0498	3	5447	2x						DEU	x
Millicent Barnes	MD_0499	1	158	2x		Gascoyne's Scarlet	Cox Orange	Gascoyne's Scarlet x Cox Orange	1903	GBR	x	x	x
Roter Wiesling	MD_0500	3	5448	2x					1873	AUT	x	x
Schöner aus Miltenberg	MD_0501	1	1028	2x		Grahams Jubilaeumsapfel	Gravensteiner	Grahams Jubilaeumsapfel x Gravensteiner	1902	DEU	x	x	x
Pannemanns Tafelapfel	MD_0502	1	5449	2x					1860	DEU	x	x
Ribston Pepping	MD_0503	1	907	3x					1688	GBR
Astillisch	MD_0504	1	654	2x		Roter Astrachan	Signe Tillisch	Roter Astrachan x Signe Tillisch	1929	DEU	x	x	x
Lausitzer Nelkenapfel	MD_0505	1	5450	2x					1750	DEU	x	x
Graue Herbstrenette	MD_0506	1	842	3x					1670	FRA
MD_0507/MD_0508	MD_0507/MD_0508	3	5451
Wilkenburger Herbstrenette	MD_0509	5	3037	2x					1861	DEU	x	x
Blanik	MD_0510	3	5452	2x						DEU	x
Ostfriesischer Herbstkalvill	MD_0511	1	5453	2x					1760	DEU	x	x
MD_0512	MD_0512	3	5454	2x							x
Slava Pobeditelâam	MD_0513	1	2394	2x		Weisser Klarapfel	McIntosh	Weisser Klarapfel x McIntosh	1928	RUS	x	x	x
Roter Böhmischer Jungfernapfel	MD_0514/MD_0515	1	1529	2x					1798	AUT	x	x
Öhringer Blutstreifling	MD_0516	1	5455	2x					1860	DEU	x	x
Gelber Richard	MD_0517	1	176	2x					1800	DEU	x	x	x
Weißer Winterglockenapfel	MD_0518	1	85	2x		Boikenapfel	Prinzenapfel	Boikenapfel x Prinzenapfel	1865	CHE	x	x	x
Stahls Winterprinz	MD_0519	1	5456	2x					1936	DEU	x	x
Filippa	MD_0520	1	94	2x		Gravensteiner		Gravensteiner x	1877	DNK	x	x	x
Hilde	MD_0521/MD_0522	1	5457	2x					1960	DEU	x	x
Astramel	MD_0523	1	2607	2x		Roter Astrachan	(James Grieve × Melba)	Roter Astrachan x (James Grieve × Melba)	1965	DEU	x	x	x
Kurzcox	MD_0524/MD_0525	1	5458	2x		Koeniglicher Kurzstiel	Cox Orange	Koeniglicher Kurzstiel x Cox Orange	1940	DEU	x	x	x
Cox Orange	MD_0526/MD_0527	1	163	2x	x	Ribston Pepping	Goldrenette von Blenheim	Ribston Pepping x Goldrenette von Blenheim	1825	GBR	x	x	x
Champagner Renette	MD_0528	1	91	2x					1667	FRA	x	x
Jakob Fischer	MD_0529	1	1032	3x					1903	DEU
Elstar	MD_0530	1	137	2x	x	Golden Delicious	Ingrid Marie	Golden Delicious x Ingrid Marie	1955	NLD	x	x	x
Zabergäurenette	MD_0531	1	2903	3x					1885	DEU
Ohio Renette	MD_0532	1	5459	2x					1856	USA	x	x
Brautapfel An	MD_0533	3	5460	2x					1670	FRA	x	x
Altmärker Brautapfel	MD_0534	1	5461	2x						DEU	x
Shinko	MD_0535	3	2848	2x		Ralls Janet	Jonathan	Ralls Janet x Jonathan	1931	JPN	x	x	x
Gelbe Schleswiger Renette	MD_0536	1	5462	2x					1900	DEU	x	x
Kastanienluiken	MD_0537	5	5463	2x						DEU	x
Tango	MD_0538	3	4677	2x							x
Königlicher Kurzstiel	MD_0539/MD_0540	1	105	2x	x				1500	NLD	x	x	x
Pikant	MD_0541	1	5464	2x		Undine	Carola	Undine x Carola	1962	DEU	x	x	x
Raafs Liebling	MD_0542	1	893	3x					1930	DEU
Kaiser Alexander	MD_0543	1	30	2x					1600	RUS	x	x	x
Paeregaards Apfel	MD_0544	1	5465	2x					1863	DNK	x	x
Stark Earliest	MD_0545	1	468	2x	x				1938	USA	x	x
Jamba	MD_0546	1	1228	2x		Melba	James Grieve	Melba x James Grieve	1954	DEU	x	x	x
Bittenfelder	MD_0547	1	1027	2x					1900	DEU	x	x
Rewena	MD_0548	1	1049	2x		BV 67:47	F3 von Malus floribunda (BX 44:14)	BV 67:47 x F3 von Malus floribunda (BX 44:14)	1988	DEU	x	x
Göhrings Renette	MD_0549	5	5466	2x					1831	DEU	x	x
Santana	MD_0550	1	1010	2x		Elstar	Priscilla	Elstar x Priscilla	1978	NLD	x	x	x
Eva	MD_0551	1	4741	2x						HUN	x
Apfel vom Karolinenplatz An	MD_0552	3	5467	2x							x
Tulpenapfel	MD_0553	1	5468	2x					1936	DEU	x	x
Tydemans Early	MD_0554	1	204	2x		McIntosh	Worcester Parmaene	McIntosh x Worcester Parmaene	1929	GBR	x	x	x
Karmijn de Sonnaville	MD_0555/MD_0556	1	805	3x		Cox Orange	Jonathan	Cox Orange x Jonathan	1949	NLD
Jakob Lebel	MD_0557	1	615	3x	x				1825	FRA
Warder	MD_0558	3	2056			Rome Beauty		Rome Beauty x	1915	USA	x	x	x
Baumanns Renette	MD_0559	1	21	2x					1800	BEL	x	x
Katja	MD_0560/MD_0561	1	286	2x		James Grieve	Worcester Parmaene	James Grieve x Worcester Parmaene	1947	SWE	x	x	x
Fameuse	MD_0562	1	303	2x					1730	CAN	x	x	x
Sommerananas An	MD_0563	1	5469	2x					1928	DEU	x	x
Schöner aus Kent	MD_0564	1	707	3x					1800	GRB
Lord Grosvenor	MD_0565	1	2470	2x					1872	GBR	x	x	x
Fantazja	MD_0566	1	1480	2x		McIntosh	Linda	McIntosh x Linda	1944	POL	x	x	x
Maschanzker An	MD_0567	3	5470	2x					1841	AUT	x	x
Drüwken	MD_0568	1	2329	2x					1639	DEU	x	x
Steirischer Maschanzker	MD_0569	1	264	2x					1800	DEU	x	x
Geheimrat Wesener	MD_0570	1	4453	2x		Goldparmaene		Goldparmaene x	1900	DEU	x	x	x
Bramley's Seedling	MD_0571	1	611	3x					1810	GBR
Porzenapfel	MD_0572	1	5471	2x					1920	DEU	x	x
Winterbananenapfel	MD_0573/MD_0574	1	50	2x					1860	USA	x	x
Fraas Sommerkalvill	MD_0575	1	1250	2x					1850	DEU	x	x	x
Altländer Rosenapfel	MD_0576	1	2897	2x					1850	DEU	x	x
Anacuta	MD_0577	3	5472	2x		Jonathan	Sugag	Jonathan x Sugag	1979	ROU	x	x	x
Aneta	MD_0578	1	3846	2x		Shampion	Katka	Shampion x Katka	1983	CZE	x	x	x
Annurca	MD_0579	3	198	2x					1583	ITA	x	x
Apfel aus Halder	MD_0580	1	5473	2x					1843	NLD	x	x
Apfel aus Lunow	MD_0581/MD_0582	1	1198	2x					1920	DEU	x	x
MD_0583	MD_0583	3	2270	2x							x
Ariwa	MD_0584	1	1007	2x		Golden Delicious	A 849-5	Golden Delicious x A 849 x 5	1986	CHE	x	x	x
Ashmead's Kernel	MD_0585	1	1546	3x					1700	GBR
Atlas	MD_0586	5	575	2x					1912	CAN	x	x
Bancroft	MD_0587	1	515	2x		Forest	McIntosh	Forest x McIntosh	1930	CAN	x	x	x
Baujade	MD_0588	1	1059	2x		P5R42A52	Granny Smith	P5R42A52 x Granny Smith	1985	FRA	x	x	x
Berlon	MD_0589	1	5474	2x		Freiherr von Berlepsch	Ontario	Freiherr von Berlepsch x Ontario	1960	DEU	x	x	x
Bessemânka Mičurinskaâ	MD_0590	1	676	2x		Skrishapel	Bessemanka Komsina	Skrishapel x Bessemanka Komsina	1912	RUS
Borsdorfer Kitajka	MD_0591	1	5475	2x		Zwiebelborsdorfer	Saemling von Malus prunifolia	Zwiebelborsdorfer x Saemling von Malus prunifolia	1907	RUS	x	x	x
Brettacher	MD_0592/MD_0593	1	883	3x		Champagner Renette	Jakob Lebel	Champagner Renette x Jakob Lebel	1900	DEU
Geheimrat Breuhahn	MD_0594/MD_0595	1	2892	2x					1895	DEU	x	x
Charlamowsky	MD_0596	1	29	2x					1600	RUS	x	x	x
Charlotte	MD_0597	1	5476	2x		McIntosh	Greensleeves	McIntosh x Greensleeves	1993	GBR	x	x	x
Clivia	MD_0598	1	677	2x	x	Geheimrat Dr. Oldenburg	Cox Orange	Geheimrat Dr. Oldenburg x Cox Orange	1961	DEU	x	x	x
Coulons Renette	MD_0599	1	630	3x					1850	BEL
Crawley Beauty	MD_0600	1	36	2x					1870	GBR	x	x
Creo	MD_0601	1	5477	2x		Peter Mathias	Kaiser Alexander	Peter Mathias x Kaiser Alexander	1880	DEU	x	x	x
Crimson Beauty	MD_0602	1	236	2x		Fameuse	New Brunswick	Fameuse x New Brunswick	1880	CAN	x	x	x
Coop 39	MD_0603	1	4865	2x		Golden Delicious	Coop 17	Golden Delicious x Coop 17		USA	x		x
Cripps Pink	MD_0604	1	1209	2x		Lady Williams	Golden Delicious	Lady Williams x Golden Delicious	1973	AUS	x	x	x
Cripps Red	MD_0605	1	1207	2x		Lady Williams	Golden Delicious	Lady Williams x Golden Delicious	1979	AUS	x	x	x
Dalinred	MD_0606/MD_0607	1	4843	2x						FRA	x
Damason Renette	MD_0608/MD_0609	1	478	3x					1600	FRA
Delgollune	MD_0610	1	325	2x		Golden Delicious	Lundbytorp	Golden Delicious x Lundbytorp	1962	FRA	x	x	x
Akerö	MD_0611	1	308	2x					1759	SWE	x	x
Delorina	MD_0612	1	169	2x		Blushing Golden	Florina	Blushing Golden x Florina	1995	FRA	x	x	x
MD_0613	MD_0613	3	5478	2x							x
Groninger Krone	MD_0614	1	130	2x					1875	NLD	x	x
Mauks Hybride	MD_0615	1	5479	2x						DEU	x
Pimona	MD_0616	1	5480	2x		Clivia	Auralia	Clivia x Auralia	1985	DEU	x	x	x
Tydemans Oktoberpepping	MD_0617	1	5481	2x		Cox Orange	Ellisons Orangenpepping	Cox Orange x Ellisons Orangenpepping	1930	GRB	x	x	x
Drakenstein	MD_0618	3	1252	2x		(Wemmers Hoek × Granny Smith)	Delicious	(Wemmers Hoek × Granny Smith) x Delicious		ZAF	x		x
Engelshofer	MD_0620	1	807	2x					1850	CHE	x	x
Erwin Junge	MD_0621	3	5482	2x		Minister von Hammerstein	Gelber Bellefleur	Minister von Hammerstein x Gelber Bellefleur	1951	DEU	x	x	x
Extertaler Eckapfel	MD_0622	1	2893	2x					1930	DEU	x	x
Falstaff	MD_0623	1	284	2x		James Grieve	Golden Delicious	James Grieve x Golden Delicious	1965	GBR
Freiherr von Hausen	MD_0624	1	5483	2x					1915	DEU	x	x
Freyberg	MD_0625	1	274	2x		Cox Orange	Golden Delicious	Cox Orange x Golden Delicious	1930	NZL	x	x	x
Fukunishiki	MD_0626	3	2851	3x		Ralls Janet	Golden Delicious	Ralls Janet x Golden Delicious	1933	JPN
Gelbe Sächsische Renette	MD_0627	1	5484	2x					1803	DEU	x	x
Generos	MD_0628	1	5485	2x		Frumos de Voinesti	((Parmen auriu × Malus Kaido)× Jonathan)	Frumos de Voinesti x ((Parmen auriu × Malus Kaido)× Jonathan)	1972	DEU	x	x	x
Golden Resistant	MD_0629	3	5486	2x						USA	x
Coop 38	MD_0630	1	1110	2x		Coop 17	Golden Delicious	Coop 17 x Golden Delicious	1995	USA	x	x	x
Graf Ezzo	MD_0631	1	5487	2x						DEU	x
Grenadier	MD_0632	1	93	2x					1862	GBR	x	x
Kriemhild	MD_0633	1	5488	2x		Weisser Klarapfel		Weisser Klarapfel x		DEU	x		x
Grimes Golden	MD_0634	1	3190	2x					1804	USA	x	x	x
Jongrimes	MD_0635	1	1061	2x		Jonathan	Grimes Golden	Jonathan x Grimes Golden	1920	USA	x	x	x
Oberösterreichischer Brünnerling	MD_0636	1	5489	3x						AUT
Kleiner Brünnerling	MD_0636_a	1	2284	2x							x
Gubener Warraschke	MD_0637/MD_0638/MD_0894	1	5490	2x					1800	DEU	x	x
Hagloe Crab	MD_0639/MD_0640	1	3340	2x					1862	CZE	x	x
Herma	MD_0641	1	765	2x		Jonathan		Jonathan x	1930	DEU	x	x	x
Holiday	MD_0642	3	1116	2x		Macoun	Jonathan	Macoun x Jonathan	1940	USA	x	x	x
Honeygold	MD_0643	1	1063			Golden Delicious	Haralson	Golden Delicious x Haralson	1935	USA	x	x	x
Horei	MD_0644	3	1123	2x		Ralls Janet	Golden Delicious	Ralls Janet x Golden Delicious	1931	JPN	x	x	x
Idagold	MD_0645	1	1225	2x		Wagenerapfel	Esopus Spitzenburg	Wagenerapfel x Esopus Spitzenburg	1939	USA	x	x	x
Ilga	MD_0646	3	1797	2x						EST	x
Jerseymac	MD_0647	1	339	2x		(Melba × (Wealthy × Starr)) × (Red Rome × Melba)	Julyred	(Melba × (Wealthy × Starr)) × (Red Rome × Melba) x Julyred	1956	USA	x	x
Jester	MD_0648	1	1220	2x		Worcester Parmaene	Golden Delicious	Worcester Parmaene x Golden Delicious	1966	GBR	x	x	x
Joyce	MD_0649	1	3172	2x		McIntosh		McIntosh x	1898	CAN	x	x	x
Ju Tsin	MD_0650	3	5491	2x						CHN	x
Juliane	MD_0651	3	4686	2x						DEU	x
Roter von Simonffi	MD_0652/MD_0653	1	1377	2x						HUN	x
Karthäuserapfel	MD_0654/MD_0655	5	5492	3x					1808	DEU
Kendall	MD_0656	1	1444	2x		McIntosh	Zusoff	McIntosh x Zusoff	1912	USA	x	x	x
Kirschweinling	MD_0657	1	5493	2x					1797	DEU	x	x
MD_0658	MD_0658	3	2735	2x							x
Königinapfel	MD_0659	1	54	2x					1858	GBR	x	x
Pilot	MD_0660	1	368	2x		Clivia	Undine	Clivia x Undine	1962	DEU	x	x	x
Korei	MD_0661	3	5494	2x		Golden Delicious	Indo	Golden Delicious x Indo	1935	JPN	x	x	x
Lady Williams	MD_0662	3	1125	2x		Granny Smith	Jonathan	Granny Smith x Jonathan	1935	AUS	x	x	x
Laxtons Fortune	MD_0663	1	349	2x		Goldrenette von Blenheim	Wealthy	Goldrenette von Blenheim x Wealthy	1904	GBR	x	x	x
Lautertaler Waldapfel	MD_0664	3	5495	2x					1900	DEU	x	x
Laxtons Triumph	MD_0665	1	3136	2x		Goldparmaene	Cox Orange	Goldparmaene x Cox Orange	1902	GBR	x	x	x
Leupoldsdorfer Süßapfel	MD_0666	5	5496	2x						DEU	x
Lobo	MD_0667	1	788	2x		McIntosh		McIntosh x	1898	CAN	x	x	x
Lord Lambourne	MD_0668	1	254	2x	x	James Grieve	Worcester Parmaene	James Grieve x Worcester Parmaene	1907	GBR	x	x	x
Margol	MD_0669	1	2608	2x		Ingrid Marie	Golden Delicious	Ingrid Marie x Golden Delicious	1968	DEU	x	x	x
Marina	MD_0670	1	1035	2x		Kidd's Orange Red	Idared	Kidd's Orange Red x Idared	1970	CHE	x	x	x
Maunzenapfel	MD_0671	1	5497	2x						DEU	x
Odenwälder	MD_0672	1	5498	2x						DEU	x
Meran	MD_0673/MD_0674	1	685	2x		Golden Delicious	Morgenduft	Golden Delicious x Morgenduft	1966	ITA	x	x	x
Merton Beauty	MD_0675	1	2694	2x		Ellisons Orangenpepping	Cox Orange	Ellisons Orangenpepping x Cox Orange	1932	GBR	x	x	x
Edelgrauech	MD_0676	1	3539	3x						CHE
Eisbrucker	MD_0677	1	5499	3x					1823	DEU
Gestreifter Winterkalvill	MD_0677_a	4	11207								x
Merton Charm	MD_0678	1	1230	2x		McIntosh	Cox Orange	McIntosh x Cox Orange	1933	GBR	x	x	x
Milton	MD_0679	1	716	2x		Weisser Klarapfel	McIntosh	Weisser Klarapfel x McIntosh	1909	USA	x	x	x
Minjon	MD_0680	1	1432	2x		Wealthy	Jonathan	Wealthy x Jonathan	1912	USA	x	x	x
Mio	MD_0681	1	543	2x		Worcester Parmaene	Oranie	Worcester Parmaene x Oranie	1932	SWE	x	x	x
Monroe	MD_0682	1	1232	2x		Jonathan	Rome Beauty	Jonathan x Rome Beauty	1910	USA	x	x	x
Multhaupts Renette	MD_0683/MD_0684/MD_0685	1	70	2x					1816	DEU	x	x
Murasaki	MD_0686	3	6314	2x		Jonathan	Golden Delicious	Jonathan x Golden Delicious	1935	JPN	x	x	x
Nabella	MD_0687	1	4807	2x		Mutterapfel	Delicious	Mutterapfel x Delicious	1994	CZE
Namfo	MD_0688	3	5500	2x						KOR	x
Neujahrsapfel	MD_0689	1	5501	2x		London Pepping	McIntosh	London Pepping x McIntosh		UKR	x		x
New Yorker Renette	MD_0690/MD_0691	1	5502	2x						USA	x
MD_0692	MD_0692	3	5503	2x							x
Norda	MD_0693	3	5504	2x		Rosilda	Trail	Rosilda x Trail	1960	CAN	x	x
Oberdiecks Renette	MD_0694	1	1251	2x					1850	DEU	x	x
Orangenburg	MD_0695	1	2609	2x		Cox Orange	Geheimrat Dr. Oldenburg	Cox Orange x Geheimrat Dr. Oldenburg	1930	DEU	x	x	x
Ortley	MD_0696	1	2928	2x					1817	USA	x	x
Ozark Gold	MD_0697	1	692	2x		Golden Delicious	H1291 (Red Delicious × Conrad)	Golden Delicious x H1291 (Red Delicious × Conrad)	1970	USA	x	x	x
Pikora	MD_0698	1	5505	2x		Idared	Clivia	Idared x Clivia		DEU	x		x
Pillnitzer Roter 1	MD_0699	1	5506	2x		Ernst Bosch		Ernst Bosch x		DEU
Pillnitzer Roter 2	MD_0700	1	5507	2x		Ernst Bosch		Ernst Bosch x		DEU	x		x
Pinett	MD_0701	1	5508	2x		Idared	Bancroft	Idared x Bancroft		DEU	x		x
Pirina	MD_0702	1	5509	2x		Alkmene	Geheimrat Dr. Oldenburg	Alkmene x Geheimrat Dr. Oldenburg		DEU	x		x
Coop 33	MD_0703	1	5510	2x		PRI 669-205	PCF 2-134	PRI 669 x 205 x PCF 2 x 134	1971	USA	x	x
Pommerscher Schneeapfel	MD_0704	1	5511	2x					1850	DEU	x	x
Präsident Decour	MD_0705	3	367	2x						FRA	x
President Roulin	MD_0706	1	111	2x		Joseph de Brichy	Bismarck	Joseph de Brichy x Bismarck	1912	BEL	x	x	x
Coop 42	MD_0707	1	4835	2x		Golden Delicious	COOP 17	Golden Delicious x COOP 17	2002	USA	x	x	x
Primula	MD_0708	3	2393	2x		F2 von Malus floribunda (26 829-2-2)		F2 von Malus floribunda (26 829 x 2 x 2) x	1974	POL	x	x
Coop 4	MD_0709	1	446	2x		Starking Delicious	610-2	Starking Delicious x 610 x 2	1961	USA	x	x	x
Quinte	MD_0710	1	1222	2x		Crimson Beauty	Melba	Crimson Beauty x Melba	1964	CAN	x	x	x
Realka	MD_0711	1	1664	2x		Carola	F2 von Malus pumila (BX 44:9)	Carola x F2 von Malus pumila (BX 44:9)	1984	DEU	x	x	x
Regunde	MD_0712	1	5512	2x						DEU	x
Renette Evagil	MD_0713	1	706	2x					1863	BEL	x	x
Französische Edelrenette	MD_0714	1	278	2x					1510	FRA	x	x	x
Releta	MD_0715/MD_0716	1	4812	2x		BV 67:47	F2 von Malus pumila (BX 44:9)	BV 67:47 x F2 von Malus pumila (BX 44:9)	1984	DEU	x	x
Cloden	MD_0717	1	146	2x		Renette von Clochard	Golden Delicious	Renette von Clochard x Golden Delicious		FRA	x		x
Grünling von Rhode Island 4n An	MD_0718	1	2738	4x					1650	USA
Grüner Fürstenapfel	MD_0719	1	1132	2x					1799	DEU	x	x
Röthaer Blenheim	MD_0720	1	5513	3x						DEU
MD_0720_a	MD_0720_a	3	6361
Rubin	MD_0721	1	690	2x		Golden Delicious	Lord Lambourne	Golden Delicious x Lord Lambourne	1960	CZE	x	x	x
Sämling von Hain	MD_0722	1	5514	2x						DEU	x
Sansa	MD_0723	1	1224	2x		Gala	Akane	Gala x Akane	1969	JPN	x	x	x
Schneiderapfel	MD_0724	1	1000	3x					1746	CHE
Schöner aus Mlejew	MD_0725	1	1563	2x		Goldparmaene	McIntosh	Goldparmaene x McIntosh	1926	UKR	x	x	x
Shin Indo	MD_0726/MD_0727	3	2849	2x		Indo	Golden Delicious	Indo x Golden Delicious	1930	JPN	x	x	x
Shinsei	MD_0728	3	1218	2x		Golden Delicious	Early McIntosh	Golden Delicious x Early McIntosh	1930	JPN	x	x	x
Sohlander Streifling	MD_0729	1	5515	2x					1959	DEU	x	x
Sommerregent	MD_0730	1	5516	2x		Anton Fischer	James Grieve	Anton Fischer x James Grieve	1950	DEU	x	x	x
Sciglo	MD_0731	1	1215	2x		Gala	Splendour	Gala x Splendour	1974	NZL	x	x	x
Spencer	MD_0732	1	1118	2x		McIntosh	Golden Delicious	McIntosh x Golden Delicious	1926	CAN	x	x	x
Spencer Seedles	MD_0733	1	2705	2x							x
Sperenza	MD_0734	3	5517	2x		Wagenerapfel	Saratoni	Wagenerapfel x Saratoni		MDA	x		x
Stenbock	MD_0735	1	5518	2x					1700	SWE	x	x
Stern von Bühren	MD_0736	1	5519	2x					1920	DEU	x	x
Summerland	MD_0737	1	1219	2x		McIntosh	Golden Delicious	McIntosh x Golden Delicious	1926	CAN	x	x	x
Renette du Mans	MD_0738	1	131	2x					1800	FRA	x	x
Viking	MD_0739	1	572	2x					1925	USA	x	x
Virginia Crab	MD_0740	3	1200	3x						USA
Wealthy	MD_0741	1	6	2x	x						x		x
Welschweinling	MD_0742	1	5520	2x						DEU	x
York Imperial Colora Red York	MD_0743/MD_0744	2	587	2x	x				1920	USA	x	x
Zuccalmaglios Renette	MD_0745	1	56	2x		Ananasrenette	Purpurroter Agatapfel	Ananasrenette x Purpurroter Agatapfel	1878	DEU	x	x	x
Api Rose	MD_0746	1	394	2x					1948	FRA	x	x
Großer Api	MD_0747	1	33	2x					1628	FRA	x	x
Sternapi	MD_0748/MD_0749	1	76	2x					1795	BEL	x	x
Api Noir	MD_0750/MD_0751	1	271	2x					1700	FRA	x	x
Alantapfel	MD_0752	1	602	2x					1500	FRA	x	x
Heimeldinger	MD_0753	1	5521	2x					1539	DEU
Schmidbergers Renette	MD_0754/MD_0755	1	1015	2x					1700	AUT	x	x
Aiwanija	MD_0756	3	4745	2x					1957	BGR	x	x
Altländer Jakobsapfel	MD_0757	1	5522	2x					1941	DEU	x	x
Angelner Herrenapfel	MD_0758	1	5523	3x					1800	DEU
Anhalter	MD_0759	1	5524	3x					1858	DEU
Annie Elizabeth	MD_0760	1	15	2x		Goldrenette von Blenheim		Goldrenette von Blenheim x	1857	GBR	x	x
Bänziger	MD_0762/MD_0763	1	1083	2x					1880	USA	x	x
Beerbacher Taffetapfel	MD_0764	3	5525	2x						DEU	x
Berkersheimer Roter	MD_0765/MD_0766/MD_0767	1	5526	2x						DEU	x
Bischofsmütze nach Zorn	MD_0768	1	5527	2x						DEU	x
Blumberger Langstiel	MD_0769	1	5528	2x						DEU	x
Bockenhusen	MD_0770	1	5529	2x						DEU	x
Bremer Doodapfel	MD_0771	1	1317	3x					1889	DEU
Brownlee's Russet	MD_0772	1	281	2x					1848	GBR	x	x
Caroline Hopkins	MD_0773	3	2817	2x					1956	ZAF	x	x
Carpentin	MD_0774	1	5530	2x					1798	DEU	x	x
Cludius Herbstapfel	MD_0775	1	2783	2x					1833	DEU	x	x
Thurgauer Weinapfel	MD_0776	1	1333	2x		Fraurotacher		Fraurotacher x	1850	CHE	x	x	x
Dorheimer Streifling	MD_0777	1	5531	2x					1925	DEU	x	x
Edelroter	MD_0778	1	173	2x					1859	ITA	x	x
Edler Rosenstreifling	MD_0779	5	5532	2x					1839	DEU	x	x
Edward VII	MD_0780	1	74	2x		Goldrenette von Blenheim	Gelber Edelapfel	Goldrenette von Blenheim x Gelber Edelapfel	1900	GBR	x	x	x
Egremont Russet	MD_0781	1	8	2x					1807	GBR	x	x
Englische Spitalrenette	MD_0782	1	5533	3x					1780	GBR
MD_0783	MD_0783	3	5534	2x							x
Ahrina	MD_0784	1	5535	2x		Melrojam	Inglojon	Melrojam x Inglojon	1993	DEU	x	x
Allington Pepping	MD_0785	1	2489	2x		Cox Orange	Goldparmaene	Cox Orange x Goldparmaene	1884	GBR	x	x	x
Esopus Spitzenburg	MD_0786	1	522	2x					1790	USA	x	x	x
Warners Königsapfel	MD_0787	1	260	3x					1700	GBR
Frau Margarethe von Stosch	MD_0788	1	3062	2x		Minister von Hammerstein	Weisser Winterkalvill	Minister von Hammerstein x Weisser Winterkalvill	1895	DEU	x	x	x
Gacksapfel	MD_0789	1	5536	2x					1934	DEU	x	x
Gniedelsteiner	MD_0790	1	5537	3x					1803	DEU
MD_0791	MD_0791	3	5538	2x							x
MD_0792	MD_0792	3	5539	2x							x
Grüne Renette	MD_0793	4	5540	3x					1755
Gustavs Dauerapfel	MD_0794	1	200	2x					1899	CHE	x	x
Fürst Blücher	MD_0795	1	5541	2x		Gelber Richard		Gelber Richard x	1880	DEU	x	x	x
Apfel aus Hawthornden	MD_0796	1	291	2x					1780	GBR	x	x
Osnabrücker Renette	MD_0797	1	843	3x					1700	DEU
Parkers Pepping	MD_0798	1	128	2x					1800	GBR	x	x
Ohm Paul	MD_0799	1	2854	2x					1890	DEU	x	x
Pflankenapfel	MD_0800	1	5542	2x						DEU	x
Ravensberger Renette	MD_0801/MD_0802	1	5543	2x					1883	DEU	x	x
Rosemary Russet	MD_0803	1	2692	2x		Cox Orange	Muskatrenette	Cox Orange x Muskatrenette	1831	GBR	x	x	x
Englischer Scharlachpepping	MD_0804	1	622	2x					1678	GRB	x	x
MD_0805	MD_0805	3	5544	3x
Renette de Fauquemont	MD_0806	3	132	2x					1872	BEL	x	x
MD_0807	MD_0807	3	5545	3x
Roter Fuchs	MD_0808	1	5546	2x						CZE	x
Oberländer Himbeerapfel	MD_0809	1	47	2x					1854	DEU	x	x
Roter Metternich	MD_0810	1	5547	2x						DEU	x
Französischer Tiroler	MD_0811	1	5548	2x						DEU	x
Ruhm aus Kelsterbach	MD_0812	1	18	2x					1934	DEU	x	x
Sacramentsapfel	MD_0813	4	2822	2x					1955	NLD	x	x
Rioler Mostapfel	MD_0814	5	5549	3x					1988	DEU
Sommerparmäne	MD_0815	1	3480	2x					1588	GBR	x	x
MD_0816	MD_0816	3	5550								x
Schöner aus Wiedenbrück	MD_0817	1	5551	3x					1880	DEU
Siebenschläfer	MD_0818	1	5552	2x					1883	DEU	x	x
Roter Sossenheimer	MD_0819	5	5553	2x						DEU	x
Steinbacher	MD_0820	1	5554	2x						DEU	x
Süderhex	MD_0821	3	5555	2x					1800	DEU	x	x
Trendelburger Kalvill	MD_0822	1	5556	2x						DEU	x
Hartapfel	MD_0823	1	5557	2x					1800	DEU	x	x
MD_0824	MD_0824	3	5558	2x							x
MD_0825	MD_0825	3	5559	2x							x
Himbacher Grüner	MD_0826	1	5560	2x					1890	DEU	x	x
Hochzeitsapfel	MD_0827	3	5561	2x					1800	DEU	x	x
Josef Musch	MD_0828	1	862	3x					1872	BEL
Kandil Sinap	MD_0829	1	64	2x		Sari Sinap		Sari Sinap x	1800	RUS	x	x
Käsapfel	MD_0830/MD_0831	1	5562	2x					1875	DEU	x	x
Keswick's Küchenapfel	MD_0832	1	1438	2x					1793	GBR	x	x	x
Kleiner Langstiel	MD_0833	1	5563	2x					1800	DEU	x	x
Kloppenheimer Streifling	MD_0834	1	5564	2x					1854	DEU	x	x
Königin Sophienapfel	MD_0835	1	1958	2x					1700	GBR	x	x
Korbacher Edelrenette	MD_0836	1	5565	2x					1880	DEU	x	x
Krumstedter Paradiesapfel	MD_0837	1	5566	2x					1873	DEU	x	x
Kleiner Api	MD_0838	1	10	2x					1628	FRA	x	x
Langtons Sondergleichen	MD_0839/MD_0840	1	1045	2x					1802	GBR	x	x
Lord Suffield	MD_0841	1	2469	2x					1836	GBR	x	x
Ludivigs Rosenapfel	MD_0842	3	5567	2x					1960	LUX	x	x
Lütticher Ananaskalvill	MD_0843	1	5568	3x					1818	BEL
Martha	MD_0844	3	5569	2x					1879	USA	x	x
Metzrenette	MD_0845	1	3058	2x					1800	DEU	x	x
Monarch	MD_0846	1	3178	2x		Peasgoods Sondergleichen	Dumelows Seedling	Peasgoods Sondergleichen x Dumelows Seedling	1888	GBR	x	x	x
Moseleisenapfel	MD_0847	1	5570	2x					1925	DEU	x	x
Nelkenapfel An	MD_0848	1	817	3x					1795	DEU
Gilliflower	MD_0849	1	730	2x					1629	GRB	x	x	x
MD_0850	MD_0850	3	5571	3x
Geseker Klosterapfel	MD_0850_a	5	1102
Uphuser Tietjenapfel	MD_0851	1	5572	2x					1800	DEU	x	x
Vaterapfel ohne Kern	MD_0852	1	5573	2x					1802	DEU	x	x
MD_0854	MD_0854	3	5574	2x							x
Westfälische Tiefblüte	MD_0855	1	5575	2x					1863	DEU	x	x
Naumburger Tiefblüte	MD_0856	1	5576	2x					1863	DEU	x	x
Wiesenapfel	MD_0857	1	5577	2x					1773	BEL	x	x
Birnförmiger Apfel	MD_0858	1	1127	2x					1801	CHE	x	x
Gestreifter walzenförmiger Schlotterapfel	MD_0859	5	5578	2x					1852	DEU	x	x
Kirchmessapfel	MD_0860	5	870	3x					1800	DEU
Burchards Netzrenette	MD_0861	1	375	2x					1859	DEU	x	x
Rheinische Schafsnase	MD_0862	1	5579	3x					1889	DEU
Friedberger Bohnapfel	MD_0863/MD_0864	1	3657	3x					1889	DEU
Gelber Osterapfel	MD_0865	1	5580	2x					1825	DEU	x	x
Grasblümchen	MD_0866	1	5581	2x					1864	DEU	x	x
Herzog von Cumberland	MD_0867	1	5582	2x					1900	DEU	x	x
Honigmilchapfel	MD_0868	3	5583	2x						DEU	x
Kleiner Fleiner	MD_0869	1	1158	2x					1760	DEU	x	x
MD_0870	MD_0870	3	5584	2x							x
Luikenapfel	MD_0871	1	1026	2x					1831	DEU	x	x
MD_0872	MD_0872	3	5585	2x							x
Pidi	MD_0873	1	5586	2x		Britemac	Coop 2	Britemac x Coop 2	2006	DEU	x	x	x
Puntschapfel	MD_0874	1	5587	2x					1800	CZE	x	x
Frureru	MD_0875	1	3688	2x		Red Winter	Rafzubin	Red Winter x Rafzubin	2003	CHE	x	x	x
Resista	MD_0876	1	5588	2x		Coop 2	NJ 56	Coop 2 x NJ 56	1998	CZE	x	x	x
Rosenapfel vom Schönbuch	MD_0877	1	5589	2x					1924	DEU	x	x
Roter Augustiner	MD_0878	1	607	3x					1840	FRA
Sauergrauech	MD_0879	1	670	2x					1830	CHE
Schöner aus Pontoise	MD_0880	1	382	2x		Kaiser Alexander		Kaiser Alexander x	1869	FRA	x	x	x
Schöner aus Lutten	MD_0881	1	5590	2x					1900	DEU	x	x
Spätblühender aus Bockedra	MD_0882	1	5591	2x					1800	DEU	x	x
Stedinger Prinz	MD_0883	1	5592	2x						DEU	x
Trenklesämling	MD_0884	1	3826	3x					1949	DEU
Unseldapfel	MD_0885	1	449	2x					1920	DEU	x	x
MD_0886	MD_0886	3	5593	2x							x
Äckerle-Apfel	MD_0887	5	5594	2x						DEU	x
Böblinger Straßenapfel	MD_0888	1	5595	2x						DEU	x
Bratzelapfel	MD_0889	1	5596	2x						DEU	x
Der Leckerbissen	MD_0890	1	378	2x					1760	NLD	x	x
Doppelter Härtling	MD_0891	1	2233	3x					1800	DEU
Doppelter Hausapfel	MD_0892	1	5597	3x		Aachener Hausapfel		Aachener Hausapfel x	1844	DEU
MD_0893	MD_0893	3	5598	2x							x
MD_0895	MD_0895	3	1091	2x							x
Grüner Wilhelm	MD_0896	3	5599	2x						DEU	x
Horrenberger Renette	MD_0897	1	5600	2x					1997	DEU	x	x
Jonas Hannes	MD_0898	1	2318	2x						DEU	x
Knäckerla	MD_0899	5	5601	2x					1651	DEU	x	x
Kumpfenapfel	MD_0900	1	5602	3x						DEU
Oetwiler Renette	MD_0901/MD_0902	1	1474	2x		Goldrenette von Blenheim	Goldparmaene	Goldrenette von Blenheim x Goldparmaene	1800	CHE	x	x	x
Pfaffenhofer Schmelzling	MD_0903	1	5603	2x					1895	DEU	x	x
Roter Ziegler	MD_0904	1	5604	3x					1932	DEU
Schöner aus Elmpt	MD_0905	1	2190	2x		Limburger Bellefleur	Roter Bellefleur	Limburger Bellefleur x Roter Bellefleur	1800	DEU	x	x	x
Schöner aus Berwangen	MD_0906	1	5605	2x					1902	DEU	x	x
Schöner aus Burscheid	MD_0907	1	5606	2x					1916	DEU	x	x
Schöner aus Hadeln	MD_0908	1	5607	2x						DEU	x
Spielberger Wieslesapfel	MD_0909	0	5608	2x					1800	DEU	x	x
Sulinger Grünling	MD_0910	1	5609	2x					1800	DEU	x	x
Tannenkrüger	MD_0911/MD_0912	1	5610	2x			Goldparmaene	x Goldparmaene	1905	DEU	x	x	x
Wachendorfer Renette	MD_0913	1	5611	2x					1885	DEU	x	x
Pomfital 1	MD_0914	1	5612	2x		Maypole	Elstar	Maypole x Elstar	2006	DEU	x	x	x
Allendorfer Rosenapfel	MD_0915	4	5613	2x						DEU	x
Malvesier	MD_0916	1	5614	2x					1796	DEU	x	x
Trennfurter Renette	MD_0917	5	5615	2x						DEU	x
Pilana	MD_0918	1	5616			Pirella	Idared	Pirella x Idared		DEU	x		x
Pisaxa	MD_0919	1	5617	2x		(Alkmene × Undine)	Pinova	(Alkmene × Undine) x Pinova	1984	DEU	x	x	x
Pikosa	MD_0920	1	5618	2x		Pirella	Idared	Pirella x Idared		DEU	x		x
Pivita	MD_0921	1	5619	2x		Pinova	Idared	Pinova x Idared	2011	DEU	x	x	x
Pinova	MD_0922	1	651	2x		Clivia	Golden Delicious	Clivia x Golden Delicious	1965	DEU	x	x	x
Rekarda	MD_0923	1	5620	2x		Golden Delicious	Remo	Golden Delicious x Remo	2004	DEU	x	x	x
Recolor	MD_0924/MD_0925	1	5621	2x		Regine	Reglindis	Regine x Reglindis	2011	DEU	x	x	x
Kolonistenapfel	MD_0926	3	5622	2x							x
Apollo	MD_0927	1	5623	2x		Cox Orange	Geheimrat Dr. Oldenburg	Cox Orange x Geheimrat Dr. Oldenburg	1976	DEU	x	x	x
Engelstern	MD_0928/MD_0929	1	5624	2x					1997	DEU	x	x
Engelstar	MD_0930	1	5625	2x					1997	DEU	x	x
Resi	MD_0931	1	3840	2x		Clivia	F3 von Malus floribunda (BX 44:14)	Clivia x F3 von Malus floribunda (BX 44:14)	1992	DEU	x	x	x
Releika	MD_0932	1	5626	2x		Clivia	BX 44:2	Clivia x BX 44:2	1992	DEU	x	x	x
Arkcharm	MD_0933	1	194	2x		Coop 2	Hybrid 36055	Coop 2 x Hybrid 36055	1995	USA	x	x	x
Vista Bella	MD_0934/MD_0935	1	366	2x					1956	USA	x	x
Gloria	MD_0936	1	5627	2x		Gloster	James Grieve	Gloster x James Grieve	1980	DEU	x	x	x
Regia	MD_0937	1	1121	2x		Clivia	F2 von Malus pumila (BX 44:9)	Clivia x F2 von Malus pumila (BX 44:9)	2002	DEU	x	x	x
Goldjuwel	MD_0938	1	5628	2x						DEU	x
Alexis	MD_0939	3	5629	2x		Mcintosh		Mcintosh x	1967	GBR	x	x	x
Julia	MD_0940	1	5630	2x		Quinte	Discovery	Quinte x Discovery	1993	CZE	x	x	x
Cortland	MD_0941	1	503	2x		McIntosh	Ben Davis	McIntosh x Ben Davis	1898	USA	x	x	x
Schöner aus Bath	MD_0942	1	11	2x					1800	GBR	x	x	x
Wilstedter	MD_0943	1	2885	2x					1951	DEU	x	x
Sunrise	MD_0944	1	456	2x		Northern Spy		Northern Spy x	1897	GBR	x	x	x
Langstieliger Süßapfel An	MD_0945	3	5631	2x						DEU	x
Mautapfel	MD_0946	1	5632	3x					1830	DEU
Jeverländer Süßapfel	MD_0947	4	5633	2x						DEU	x
Telamon	MD_0948	1	946	2x		McIntosh	Golden Delicious	McIntosh x Golden Delicious		GBR	x		x
Trajan	MD_0949	1	711	2x						GBR	x
Reders Goldrenette	MD_0950	1	1105	2x					1885	DEU	x	x
Frauenkalvill	MD_0951	5	909	3x					1850	FRA
Knebusch	MD_0952	1	5634	2x					1880	DEU	x	x
Transparent aus Croncels	MD_0953	1	62	2x					1869	FRA	x	x	x
Rosenholm	MD_0954	1	5635							DNK	x
Großer klarer Astrachan	MD_0955	1	3158			Weisser Astrachan		Weisser Astrachan x	1850	SWE	x	x	x
Neuer Englischer Taubenapfel	MD_0956	1	2337						1870	GBR	x	x
Roter Eiserapfel	MD_0957	1	877	3x					1539	DEU
Rebekka	MD_0959	5	7991						1895	USA	x	x
Herbstborsdorfer An	MD_0960	3	7992	2x							x
Weilburger	MD_0962	1	7993							DEU	x
Kalkapfel	MD_0963	1	8211								x
Borsdorfer Alexandrovka An	MD_0964	3	7994								x
MD_0966	MD_0966	3	8308								x
MD_0967	MD_0967	3	8309								x
Orleans Renette	MD_0968	1	42			Karmeliter Renette	Franzoesische Edelrenette	Karmeliter Renette x Franzoesische Edelrenette	1621	FRA	x	x	x
Holzhäuser Renette An	MD_0968_a	3	1315
MD_0969	MD_0969	3	8212								x
Graf Luxburgs Parmäne	MD_0970	1	1288						1870	DEU	x	x
Delikates	MD_0971	1	1233			James Grieve	Cortland	James Grieve x Cortland		POL	x		x
Lucullus	MD_0972	1	11206								x
Feys Rekord	MD_0973	1	2305						1925	DEU	x	x
Baldenheimer Weißapfel	MD_0975	1	1605							FRA	x
Ilzer Rosenapfel	MD_0976	1	5248.1								x
MD_0978	MD_0978	3	7998
Glorie van Holland	MD_0981	1	2946						1890	NLD	x	x
Korber Sämling	MD_0983	3	7999								x
Lodi	MD_0987	1	649				Weisser Klarapfel	x Weisser Klarapfel	1930	USA	x	x	x
Lonjon	MD_0988	1	5865			London Pepping	Jonathan	London Pepping x Jonathan	1949	SVN	x	x	x
Glanzrenette	MD_0989	1	1134						1859	CHE	x	x
Prinzessin Irene	MD_0990	1	10359			Jonathan	Cox Orange	Jonathan x Cox Orange	1935	NLD	x	x	x
MD_0993	MD_0993	3	8000
MD_0994	MD_0994	3	8001								x
Klöchermaschanzker	MD_0996	1	8170			Steirische Maschanzker		Steirische Maschanzker x	1850	AUT
Roter Rheinischer Winterrambur An	MD_0997	1	882
Süßer Pfaffenapfel	MD_1000	1	3372						1850	CHE	x	x
Flandrischer Rambur	MD_1001	1	865						1833	BEL
Wellington	MD_1002	1	4506			Cortland	Crimson Beauty	Cortland x Crimson Beauty	1937	USA
MD_1003	MD_1003	3	8214	3x
Bolierapfel	MD_1004	4	8020
Tilledaer Apfel	MD_1005	3	8002								x
MD_1006	MD_1006	3	8003								x
Sma Groenne	MD_1007	3	6148
MD_1008	MD_1008	4	8215								x
Weißer Stettiner	MD_1009	5	2323.1
Pomme de Viez	MD_1010	4	3063.1								x
Zitrönler An	MD_1011	3	1473								x
Paradiesapfel	MD_1012	4	8004								x
Landsmacher	MD_1013	5	8005								x
MD_1014	MD_1014	3	8006								x
Schlesischer Lehmapfel	MD_1017	1	8009							DEU
Hendunger Weißapfel	MD_1018	1	7996	2x						DEU	x
MD_1020	MD_1020	3	2927								x
Schöner aus Dorla	MD_1023	4	8007								x
Freiherr von Ulmenstein	MD_1024	1	8008								x
MD_1025	MD_1025	3	8011								x
MD_1026	MD_1026	3	8012								x
MD_1027	MD_1027	3	11208								x
MD_1029	MD_1029	3	8013								x
MD_1032	MD_1032	4	8260
Lichthardt's Apfel	MD_1034	3	8220								x
Uta-Apfel An	MD_1035	3	8255								x
Früher vom Hainich	MD_1036	4	8014								x
Christian	MD_1037	3	8016								x
MD_1038	MD_1038	4	8221								x
MD_1039	MD_1039	3	8017								x
Virginischer Rosenapfel	MD_1040	0	31						1816	NLD	x	x
MD_1041	MD_1041	3	8223								x
MD_1043	MD_1043	4	2750
Eifeler Rambur	MD_1044	1	771						1875	DEU
MD_1045	MD_1045	4	8249								x
Dubbele Zoete Aagt	MD_1046	1	293
Siebenkant	MD_1049	1	8019								x
Newton Wonder	MD_1050	1	742								x		x
Malerapfel	MD_1051	1	8021								x
Maischrenette	MD_1052	3	8208						1964	DEU	x	x
Scheberapfel	MD_1053	3	8022								x
Laxtons Parmäne	MD_1055	1	822								x
Laxtons Early Crimson	MD_1056	1	2659								x
Renette de Landegem	MD_1057	1	906
Blauacher Hessenreuter	MD_1058	1	3713								x
Present van Engeland	MD_1059	5	8023								x
Niederlenzer	MD_1060	1	1135								x
Süßholz	MD_1061	1	3797								x
Radoux	MD_1062	1	22								x
Cornwalliser Nelkenapfel	MD_1063	1	116			Gilliflower		Gilliflower x	1800	GBR	x	x	x
Schellinkhouter	MD_1064	1	6527								x
Baschiapfel	MD_1065	1	1316.1
MD_1066	MD_1066	3	8024								x
Gavin	MD_1067	1	2711								x
Belchard	MD_1068	1	693								x
Granat	MD_1069	3	1282								x
Laxtons Advance	MD_1070	1	2759								x
Estiva	MD_1071	5	311								x
Feleac	MD_1072	5	5872
Laureat	MD_1073	3	8025								x
Kuban	MD_1074	5	4066								x
Platte Bracht	MD_1075	3	2110								x
Roter Herbstrambur	MD_1076	5	868
Jasappel	MD_1077	1	2191								x
Dumelows Seedling	MD_1078	1	340								x		x
Roter Winterkalvill	MD_1079	1	1114						1628	DEU	x	x
Assumpta	MD_1080	1	5821								x
Evac	MD_1081	3	8026								x
Saint Bernard	MD_1082	5	8227
Essching	MD_1083	1	2985
Korobovka	MD_1084	3	583								x
Paradijs	MD_1085	3	5774
Lemon Pippin	MD_1086	1	1173								x
Zoete Kandij	MD_1087	3	8027
Redgold	MD_1088	1	467								x
Red Duchess	MD_1089	1	6380								x
Perwenez	MD_1090	3	8028
Taunton Cross	MD_1091	1	8029								x
Hatsuaki	MD_1092	1	712								x
Merton Russet	MD_1093	1	2748								x
Jonalord	MD_1094	1	8030								x
Pater van den Elsen	MD_1095	5	2171								x
Renette Hernaut	MD_1096	1	2109								x
Ijzerappel	MD_1097	1	317								x
Godivert	MD_1098	1	889
King Acre Pippin	MD_1099	1	2804
Mairac	MD_1100	1	1029								x
Renette van Ekenstein	MD_1101	1	551
Old Pearmain of Kelsey	MD_1102	3	598								x
Fon's Spring	MD_1104	5	2754								x
Peterselieapple	MD_1105	3	2195								x
Saint Edmunds Pippin	MD_1106	1	2065								x
Nika	MD_1107	3	8229								x
Fireside	MD_1108	1	2902								x
Mlejewskoje Letneje	MD_1109	1	8031								x
Goodland	MD_1110	1	8032								x
Krasava	MD_1111	1	2638								x
Pobjeda	MD_1113	1	2667								x
Laxtons Imperial	MD_1114	1	6339
Karmen	MD_1115	1	2618
Karlikovoje	MD_1117	5	8230								x
Ames	MD_1118	3	8033								x
Amasya	MD_1120	5	440								x
MD_1121	MD_1121	3	3804								x
MD_1122	MD_1122	3	8034
Hesselbacher	MD_1123	5	8035								x
Winterzitronenapfel	MD_1124	1	892						1650	DEU
Chieftain	MD_1126	1	2683								x
Schweizer Breitacher	MD_1127	1	3362								x
Weißer Maicherapfel	MD_1128	1	3358
Roter Brandenburger	MD_1130	3	8036								x
Postapfel	MD_1131	3	8037								x
MD_1132	MD_1132	3	4327								x
Roter Osterapfel	MD_1133	3	8038								x
Make	MD_1134	1	1458								x
Boterzoet	MD_1135	3	8039
American Beauty	MD_1136	1	518
Colapuy	MD_1137	1	43								x
Keuleman	MD_1138	1	59
MD_1139	MD_1139	3	8040								x
Alter Weinsauerer	MD_1140	3	8041
Heinrichsapfel	MD_1141	3	8042
Mailänder	MD_1142	5	1327
Junker	MD_1143	3	1111								x
Lusthäuser	MD_1144	1	6437
Blushing Golden	MD_1145	1	451								x		x
Ruzena Blahova	MD_1146	5	743.1
MD_1147	MD_1147	3	8043								x
Barry	MD_1148	1	929								x
Dr. Walter	MD_1149	3	8044								x
Stockapfel	MD_1150	1	8045
Ulmer Beckapfel An	MD_1151	4	8046								x
Roter Wintertaubenapfel	MD_1152	1	8231						1667	FRA
Steirischer Passamaner	MD_1153	1	407
Hofweiler Gelb	MD_1154	3	6450								x
Rotgelber Hofweiler An	MD_1155	3	8047								x
Weichmacher	MD_1156	3	8048								x
Schweich 87	MD_1157	1	8148								x
Ulmer Polizeiapfel	MD_1158	5	8049						1918	ROM	x	x
Echemer Sommerapfel	MD_1159	1	8050								x
Schnitzapfel	MD_1160	1	3330								x
Ceres	MD_1161	1	2118								x
Oregon	MD_1162	3	1287								x
Aifenapfel	MD_1163	1	8051								x
Gestreifter Pison	MD_1164	3	6511								x
Weinsäuerling	MD_1165	3	8052								x
Pollinger Klosterapfel	MD_1166	1	5001.1
Pumpkin Sweet	MD_1167	1	3108
Zigeunerle	MD_1168	3	8053
Bauers Jubiläum	MD_1169	5	8232
Fränkischer Süßapfel An	MD_1170	3	11209								x
Lony	MD_1171	3	8250
Kaiserapfel	MD_1172	1	1143
Königsapfel aus Ulm	MD_1173	5	8054
Goro	MD_1174	1	1038								x
Bovarde	MD_1175	1	1036								x
Seenger Moos	MD_1176	1	3354
Luzerner Weinapfel	MD_1177	1	1308
Wellers Eckenhagener	MD_1178	3	8055
Robijn	MD_1180	1	5848								x
Roter Hiefenapfel	MD_1181	1	345								x
Süße Graue Renette	MD_1182	1	39
Benedict	MD_1183	3	871
Knadinger Sämling	MD_1184	5	8056								x
Werrapepping An	MD_1185	3	8057								x
Belle Fille de Indre	MD_1186	5	67								x
Eschacher Mostapfel	MD_1187	1	8058
Crab Appel	MD_1188	3	8059								x
Silberschneider	MD_1190	1	8060								x
Timm´s Roter Weihnachtsapfel	MD_1192	3	8061								x
Jonalicious	MD_1193	1	2688								x
Jonwin	MD_1194	5	8062								x
Garden Sun Red	MD_1195	1	6907								x
Entz Rosmarin	MD_1196	1	3003
Weißer Rosmarinapfel	MD_1197	1	55								x
Frühapfel von Rouen	MD_1198	3	8063
Lamprechts Renette	MD_1199	3	8064								x
MD_1200	MD_1200	3	8065								x
Doux Amére	MD_1201	3	535								x
Milva	MD_1202	1	1412								x
Haslinger	MD_1203	1	381
San Jacinto	MD_1204	1	565								x
MD_1205	MD_1205	3	8234
Broholms Rosenapfel	MD_1206	1	5954								x
Langer Roter Himbeerapfel	MD_1207	1	6026
Zwillingsapfel	MD_1208	3	8235								x
Herbststreifling	MD_1209	1	1448						1795	DEU	x	x
Trierer Wiesenapfel An	MD_1210	3	6537
Coop 5	MD_1211	1	1050
Roter Viktoria	MD_1212	1	769								x
Turley	MD_1213	1	944
Jakobsapfel	MD_1214	3	1248
Erler	MD_1215	1	1486								x
Nördlicher Kalvill	MD_1216	3	8066								x
Koit	MD_1217	3	8067								x
Zwezdotschka	MD_1218	1	8068
Karolinenhaimer Süßapfel	MD_1219	3	8069								x
Olters Grüner	MD_1220	5	8070
Schraders Sämling	MD_1221	1	8071								x
Stela	MD_1222	1	8072
St. Pauler Weinapfel	MD_1223	1	8073						1950	DEU	x	x
Falch´s Gulderling	MD_1224	3	5240
Belumer Falscher Gravensteiner An	MD_1225	3	8074
Leitheimer Streifling	MD_1226	1	8075						1806	DEU	x	x
Bodil Neergaard	MD_1227	1	3160.1								x
Wiedenbrücker Süßapfel An	MD_1228	3	8171								x
Großer Weißer Sänerling	MD_1229	3	8076								x
Bernecker	MD_1230	1	1324
Mostzigeuner	MD_1231	1	8077
Weber Bartl	MD_1232	1	8078								x
Welschbrunner	MD_1233	5	8079
Doris	MD_1234	5	8080
MD_1235	MD_1235	3	8081								x
Limoniapfel	MD_1236	1	8082						1817	ITA	x	x
Braunauer Rosmarin	MD_1237	5	8083								x
Kuhländer Gulderling	MD_1238	5	2278
Grimmelfinger Rambur	MD_1239	3	8084
Kesseltaler Streifling	MD_1240	5	8085						1800	DEU
Mauthausener Limoniapfel	MD_1241	5	8168							AUT	x
Edelböhmer	MD_1242	5	6492								x
MD_1243	MD_1243	3	8086								x
Newfame	MD_1244	1	5836								x
Jagunow's Apfel	MD_1245	3	8087								x
Priols Delicious	MD_1246	1	2701								x
Delorgue	MD_1247	1	329								x
Antonovka Desertnaja	MD_1248	5	8088								x
MD_1249	MD_1249	3	8089								x
Gewürzkalvill	MD_1250	5	8090								x
Wachsrenette aus Benediktbeuren	MD_1251	5	8091
Müschens Rosenapfel	MD_1252	1	6516						1820	DEU	x	x
Lumpfhauser	MD_1253/MD_1254	5	8237							DEU
Erstetter Luiken	MD_1255	5	8092
Calville rouge du Mont d'Or	MD_1256	1	963								x
Burgundy	MD_1257	1	605								x
Kalterer Böhmer	MD_1258	1	101						1889	ITA	x	x
Wunder aus Repten	MD_1259	5	6378
MD_1260	MD_1260	3	8093								x
Berlika	MD_1261	3	8094								x
Kim	MD_1262	1	790
Koritschnoje Novoje	MD_1263	3	8095
Cardinal	MD_1264	1	479								x
Mollies Delicious	MD_1265	1	2703								x
Beimerstetter Luiken	MD_1266	3	8096								x
Calville Duquesne	MD_1267	1	3047
Fraurotacher	MD_1268	1	202								x		x
Mantet	MD_1269	1	603		x						x
Bieloborodoka	MD_1270	3	8097
Raritan	MD_1271	5	2704.1
Waginger Kalvill	MD_1272	1	8098								x
Schwerzer Renette	MD_1273	5	8099								x
Hallauer Maienapfel	MD_1274	1	1340								x
Heimenhofer	MD_1275	1	1348						1800	CHE
Pojnikapfel	MD_1276	1	2993						1800	ROU
Neunstetter	MD_1278	5	8100								x
Millets Schlotterapfel	MD_1279	1	8101
Boschterli	MD_1280	3	8102
Alnarps Favorit	MD_1281	1	2715
Beacon	MD_1282	1	12
Puritan	MD_1283	1	5849								x
Secor	MD_1285	1	8103								x
Sinta	MD_1286	5	2697								x
Schöner aus Alteglofsheim	MD_1287	3	8240							DEU
MD_1288	MD_1288	3	6669								x
Renette grise Parmentier	MD_1289	1	860
Untersöllbacher Luiken	MD_1290	1	8104								x
Marbre de Watervliet	MD_1291	1	79								x
Julyred	MD_1292	1	1033
Bayerischer Brünnerling	MD_1293	5	8105
Graue Portugiesische Renette	MD_1294	5	425								x
Schöner aus Bassum	MD_1295	1	6473								x
Balder	MD_1296	5	2732								x
Usterapfel	MD_1297	1	1242								x
Schweizer Weißapfel	MD_1298	3	8106
Idajon	MD_1300	1	1227								x
Himbsels Rambur	MD_1302	1	73						1850	DEU	x	x
Chivers Delight	MD_1303	1	2068								x
Wittgensteiner Glasapfel	MD_1304	1	8107							DEU
Aromat de Vera	MD_1305	5	8108								x
Purpurroter Cousinot	MD_1306	1	997						1600	DEU	x	x
Klausdorfer Häger	MD_1306_a	1	6530	3x
Roter Sommerkalvill	MD_1307	1	6520								x
Weißer Wintertaubenapfel	MD_1308	5	6157
Sunset	MD_1309	1	164								x
Gelbfranch	MD_1310	3	8109
Prairie Spy	MD_1311	1	2901								x
Roter Fresquin	MD_1312	1	1072
Charakterrenette	MD_1313	1	92								x
Bruckberger Apfel	MD_1314	3	8110								x
Liberty	MD_1315	1	585								x
Häckerapfel	MD_1316	1	8111						1880	DEU	x	x
Schwedischer Rosenhäger	MD_1317	1	6393								x
Lady Sudeley	MD_1318	1	476						1849	GBR	x	x
Dr. Seeligs Orangenpepping	MD_1319	5	6330								x
Alfriston	MD_1320	1	2030								x
Sämling aus Ecklinville	MD_1321	1	950
Cornish Aromatic	MD_1322	1	1428								x
Winderatter Flaschenapfel	MD_1323	3	8112							DEU	x
Gladstone	MD_1324	1	2483								x
Aargauer Jubiläumsapfel	MD_1325	1	910
Laxtons Exquisite	MD_1326	1	2799								x
Woschod Kubani	MD_1327	5	8113
Gold Medal	MD_1328	1	2482						1882	GBR	x	x
MD_1329	MD_1329	3	2117								x
Samo	MD_1331	5	1335								x
Maikki	MD_1332	5	8304
Rubens	MD_1334	5	1894								x
Titan	MD_1335	3	2325								x
Noire de Vitry	MD_1336	3	4254
Spigold	MD_1337	5	1048
Renette de France	MD_1338	1	541
Sudetenrenette	MD_1339	5	2322								x
Sparmanns Wunderapfel	MD_1340	5	8114								x
Böhmischer Rosenapfel	MD_1341	5	6340						1800	DEU	x	x
Aargauer Herrenapfel	MD_1342	5	1174								x
Tower of Glamis	MD_1343	5	864
Ard Cairn Russet	MD_1344	5	1870								x
Weißer Sommerstrichapfel	MD_1346	5	8242
Oriole	MD_1347	5	698								x
Salgirskoje	MD_1348	3	8115								x
Bellefleur Kitajka	MD_1349	5	60
Zäpfer	MD_1350	1	8116								x
Irischer Pfirsichapfel	MD_1351	1	2093								x
Merton Worcester	MD_1352	1	261								x
Bogatyr	MD_1353	1	6337								x
Gravensteiner von Arreskov	MD_1354	1	5978								x
MD_1355	MD_1355	3	6415								x
Bouteville	MD_1356	3	8307
Bedan	MD_1357	3	7210								x
Old Nonpareil	MD_1358	3	2050
Peter Heusgens Goldrenette	MD_1359	1	3176								x
Feltham Beauty	MD_1360	1	1881								x
Toennes	MD_1361	1	750								x
Zorenka	MD_1362	5	8117								x
Flädie	MD_1363	1	1864.1								x
MD_1364	MD_1364	3	8118								x
Winterscheibling	MD_1365	1	8119
Reichtragender vom Zenngrund	MD_1367	1	6436						1900	DEU	x	x
Tobiäsler	MD_1371	5	1006
Wildmuser	MD_1372	5	3798
Wilerrot	MD_1373	5	1067								x
Blaha Orange	MD_1374	5	931
Paulared	MD_1375	1	2512								x
Borowinka	MD_1378	1	6491						1875	RUS	x	x
Oranshewoje	MD_1379	1	8120								x
Verzisoare	MD_1380	1	8121								x
Merton Pepping	MD_1381	1	2658								x
Niezravniennoje	MD_1382	1	8122								x
Close	MD_1385	1	650
Camuzat	MD_1386	3	696								x
Frumos de Voinesti	MD_1387	5	4675								x		x
Lawfam	MD_1388	1	3174			Lawver	McIntosh	Lawver x McIntosh	1898	CAN
Jungtaler	MD_1389	1	8123								x
Tydemans Late Orange	MD_1390	1	665								x
Hajeks Muskatrenette	MD_1392	1	714								x
Konstanzer	MD_1393	3	8124
Schorndorfer Renette	MD_1394	3	8125								x
Tropical Beauty	MD_1395	5	2762								x
Forest	MD_1396	5	4636								x		x
Baarapfel	MD_1397	1	1141
Tuka	MD_1398	3	8126
Sanspareil	MD_1399	5	20								x
Priam	MD_1400	1	193								x
Rekord	MD_1401	3	8127								x
Tydemans Michaelmas Red	MD_1402	1	3105								x
Schafskopf	MD_1403	3	8128
Williams Liebling	MD_1405	1	11211
Coronation	MD_1406	1	3189								x
Red Transparent	MD_1407	3	2924								x
Lord Derby	MD_1408	1	129								x
Lord Rosebery	MD_1409	5	2805								x
Lord Hindlip	MD_1410	1	2029								x
Constante Laseur	MD_1411	3	8129								x
Collins	MD_1412	1	562								x
Keiing	MD_1413	1	133
Wolf River	MD_1414	1	27								x
Pederstrup	MD_1415	1	778.1
Roter Taffetapfel	MD_1416	1	8130								x
Tiroler Spitzlederer	MD_1417	5	465								x
Stiehlapfel	MD_1418	3	8131
Brugger Renette	MD_1420	1	1190
Dundenheimer Schätzler	MD_1421	1	8132							DEU	x
Rambur Bick An	MD_1422	3	881
Bergamotte Renette	MD_1423	1	28								x
Alice	MD_1424	1	233								x
Zwiebelborsdorfer	MD_1425	5	6031						1766	DEU	x	x	x
Leuenapfel	MD_1426	1	1023
Fleischapfel	MD_1427	3	8133								x
Purpurmantel	MD_1428	3	6449								x
Dessert Petrova	MD_1430	5	6344								x
MD_1432	MD_1432	3	8134								x
Heiß Später	MD_1433	5	8135								x
Florianer Rosmarin	MD_1434	1	8136
Calville d' Oullins	MD_1435	1	792								x
Exeter Cross	MD_1436	1	2695								x
Filippa Anka	MD_1437	1	6077.1
Quittenrenette An	MD_1438	3	8137								x
Winderatter Zitronenapfel	MD_1440	3	8138							DEU	x
Angeliter Weinsaurer	MD_1441	3	8139
Winderatter	MD_1442	3	8140						1965	DEU	x	x
Molleskov	MD_1443	1	682								x
Alfa 68	MD_1444	1	2714.1	4x
Edelchrüsler	MD_1445	1	8141								x
Malzicher	MD_1446	1	1092								x
Falsche Biherol Renette An	MD_1447	3	1267								x
Chestnut	MD_1448	1	3809								x
Bühlers Erdbeerapfel	MD_1449	1	898
MD_1449_a	MD_1449_a	3	8143
Jolana	MD_1451	1	4798
MD_1452	MD_1452	3	8142
Kitzinger Taubenapfel	MD_1454	3	6433								x
Gewürzapfel An	MD_1455	3	8144								x
Jägers Renette	MD_1456	1	2239						1877	DEU
Weißer Sommertaffetapfel	MD_1458	3	8293
Jaspi	MD_1459	1	1776								x
Aroma	MD_1460	1	80			Ingrid Marie	Filippa	Ingrid Marie x Filippa	1947	SWE	x	x	x
Britemac	MD_1461	1	1117								x		x
Lamb Abbey Parmäne	MD_1462/MD_1463	5	1943.1
Dekkers Glorie	MD_1464	5	2497								x
Lemoen	MD_1465	1	885
Rosmarina Rosa	MD_1466	3	8145								x
MD_1467	MD_1467	3	8146								x
Münnerstädter	MD_1468	5	8147							DEU
MD_1471	MD_1471	3	6493								x
Hartling An	MD_1472	3	8149								x
Pommerscher Krummstiel	MD_1475	1	2725						1850	DEU
Roter Brasilienapfel	MD_1477	5	6498
Glockenschmelzling	MD_1478	3	8150								x
Mecklenburger Kantapfel	MD_1479	1	1103								x
MD_1480/MD_1481	MD_1480/MD_1481	3	8298								x
Roter Weinsäuerling An	MD_1482	3	8151								x
MD_1483	MD_1483	3	8152								x
Reinette d'Anjou	MD_1484	3	369.1
Wintertaubenapfel An	MD_1485	3	8153
MD_1486	MD_1486	3	8248
Sommertiefblüte An	MD_1489	3	8154								x
MD_1490	MD_1490	3	8253
MD_1491	MD_1491	3	8252
Rheinlands Ruhm	MD_1495	1	8155			Goldparmaene		Goldparmaene x	1913	DEU	x	x	x
Westfälischer Süßapfel An	MD_1496	3	8156								x
Herzvater	MD_1498	5	8172
MD_1499	MD_1499	3	8173								x
Faustapfel An	MD_1500	3	3440
Gewürzstreifling	MD_1501	3	8157								x
MD_1502	MD_1502	3	8158								x
MD_1503	MD_1503	3	8159								x
Eichenblättriger Pfundapfel An	MD_1504	3	8160
Rosenstreifling An	MD_1505	3	8161								x
Borsdorfer Sämling An	MD_1506	3	8162								x
MD_1507	MD_1507	3	8163								x
Schöner Sommerrosenapfel	MD_1508/MD_1509	3	8164								x
Holländischer Käsapfel	MD_1511	3	8165								x
Rosenborsdorfer An	MD_1512	3	8166								x
Schafsnase An	MD_1516	3	8306								x
MD_1517/MD_1518	MD_1517/MD_1518	3	8305								x
Katzenkopf An	MD_1519	3	2164								x
Körler Edelapfel	MD_1521	5	8167						1845	ITA
Dagmars Sämling An	MD_1523/MD_1524	5	8254								x
Freudenberger Nützerling	MD_1525	1	8209						1813	DEU	x	x
Stettiner Grünling An	MD_1526	3	8294
Sommerhimbeerapfel An	MD_1527	1	8174								x
Apfel vom Hedwigsberg An	MD_1528	1	8175								x
MD_1529	MD_1529	3	8176								x
Krymskoe	MD_1530	1	8178								x
Stark EarliBlaze	MD_1531	1	2768								x
June Wealthy	MD_1532	1	3232								x
Epicure	MD_1533	1	348								x
Predgornoje	MD_1534	1	8179								x
Salut	MD_1536	3	8180								x
Suislepper	MD_1537	5	239							EST	x
Tschernomorskoje	MD_1540	1	8181								x
Awrora Krymskaja	MD_1541	1	8182								x
Jubilee	MD_1549	5	4629								x
Kalini An	MD_1552	3	8184								x
Chimärenapfel	MD_1553	3	8297								x
MD_1554	MD_1554	3	8295
Säuerling An	MD_1555	3	8185								x
Kugelapfel	MD_1556	5	912						1859	DEU
MD_1557	MD_1557	3	8186								x
MD_1559	MD_1559	3	8177								x
Bulcher	MD_1560/MD_1561	5	8296
MD_1563	MD_1563	3	237
Rotfrüchtige Renette An	MD_1564	3	8256
Schöner aus Oesdorf	MD_1565	1	8299								x
Scharlachparmäne An	MD_1566	3	8300								x
Orleans	MD_1567	1	249								x
Langsüßer	MD_1568	1	6509						1872	DEU	x	x
MD_1569	MD_1569	3	8257								x
MD_1572	MD_1572	3	8258								x
Märkischer Cox An	MD_1573/MD_1582/MD_1583	3	8263
MD_1574	MD_1574	3	8302								x
Chelmsford Wonder	MD_1575	1	290
MD_1576	MD_1576	3	8301
MD_1577	MD_1577	3	2739	3x
Ribston M 2812 4n An	MD_1580	3	8261	4x
Ribston M 3038 4n An	MD_1581	3	8262
Winterforelle An	MD_1584/MD_1585	3	8266								x
Cadel	MD_1586	1	1754
Grüner Weinsäuerling	MD_1588	3	8267								x
MD_1592	MD_1592	3	7153								x
Beerfelder Streifling	MD_1593	3	8187								x
MD_1594	MD_1594	3	8188
Weißer Sommergewürzapfel	MD_1595	3	3731								x
Märkischer Streifling	MD_1596	3	8189								x
Santa Barbara	MD_1597	1	8190								x
MD_1598	MD_1598	3	8268								x
Grünling von Rhode Island 3n An	MD_1600	1	11210	3x
Sweet Delicious	MD_1602	1	2922								x
Lange Süße	MD_1605	4	8270								x
Tydemans Martinmas	MD_1608	1	8191								x
Tawrija	MD_1611	3	8303								x
Kidds 28	MD_1613	3	8226								x
Alpinist	MD_1614	5	8225								x
Delcon	MD_1615	1	3947								x
Winterprinzenapfel An	MD_1620	3	8273								x
Alexandre Mativa	MD_1623	3	2244
MD_1626	MD_1626	3	8213
Wachsrenette	MD_1628	4	8276								x
Tiefblüte An	MD_1629	3	8195								x
Träubchen An	MD_1630	3	8277								x
Jagen 54 An	MD_1631	3	8278								x
Süßapfel Nr. 1509 An	MD_1632	3	8264								x
Langer Großer Grüner Spitzapfel	MD_1633	4	8010								x
Genereuse de Vitry	MD_1634	1	326
Apfel aus Patagonien	MD_1635	3	7995	2x							x
Ranger	MD_1638	1	2741								x
Deutscher Goldpepping	MD_1639	4	8192	2x					1833	DEU	x	x
MD_1640	MD_1640	4	8193	2x							x
Westfälischer Prinzess Noble	MD_1641	4	8194	2x					1910	DEU	x	x
Sonnleithener Sämling	MD_1642	4	8196	2x							x
Schöner aus Ey	MD_1643	4	8197							CHE	x
Nimmermür	MD_1644	5	859	3x					1829	DEU
Roter Kardinal	MD_1645	4	8198	3x						DEU
Antonovka Krasnaâ	MD_1646	4	8279							RUS	x
MD_1647	MD_1647	4	8280								x
MD_1649	MD_1649	3	1525								x
Antonovka Novaâ	MD_1650	5	8310			Antonovka	Babushkino	Antonovka x Babushkino		RUS	x		x
Antonovka Krasnobočka	MD_1651	3	4073							RUS	x
Antonovka aus Dondukovskij	MD_1652	3	8282							RUS	x
Pomme Tréboux An	MD_1653	3	3254								x
MD_1654	MD_1654	4	8199								x
MD_1655	MD_1655	3	8200								x
Langtons An	MD_1656	3	1544
MD_1657	MD_1657	3	8201
MD_1658	MD_1658	3	3994								x
MD_1659	MD_1659	4	8283								x
MD_1660	MD_1660	3	8290								x
MD_1661	MD_1661	3	8291								x
MD_1662	MD_1662	3	8292								x
Al'mè	MD_1665	3	12212
Mečherula	MD_1666	3	8285								x
Moldauer Taubenapfel	MD_1667	1	1131								x
Müncheberg Nr. 5	MD_1668	3	8286			Geheimrat Dr. Oldenburg		Geheimrat Dr. Oldenburg x		DEU	x		x
Roter Standard	MD_1669	1	2668			Safran Pepping	Rubinovoje	Safran Pepping x Rubinovoje		RUS	x		x
Gulliver	MD_1670	3	8183								x
Želtoe Malen'koe	MD_1671	3	8287								x
Senator Moskau	MD_1672	3	8288								x
MD_1673	MD_1673	3	8203								x
MD_1674	MD_1674	3	8204								x
Englischer Königsapfel	MD_1675	3	1177							GBR
Melo di Metzechi	MD_1679	3	1689								x
1trueness-to-type criteria are explained in Section Material and Methods Table 6
2Malus UNiQue genotype code: Denancé, C.; Muranty, H.; Durel, C.-E. MUNQ - Malus UNiQue genotype code for grouping apple accessions corresponding to a unique genotypic profile. 2020, doi:doi:10.15454/HKGMAS; Muranty, H.; Denancé, C.; Feugey, L.; Crépin, J.-L.; Barbier, Y.; Tartarini, S.; Ordidge, M.; Troggio, M.; Lateur, M.; Nybom, H.; et al. Using whole-genome SNP data to reconstruct a large mul…
3ploidy levels determined by JKI, unpublished. 2x = diploid (2n=2n=34), 3x = triploid (2n=3x=51), 4x = tetraploid (2n=4x=68).
4SSR marker analysis is not suitable to distinguish between cultivars and their mutations/sports. In this column, cultivars are marked where also mutation cultivars are present with the same gene group (genotype). For simplicity only the originating cultivar name is given.
5information on apple cultivars from various historic, literature references provided by the German Fruit Genebank (https://www.deutsche-genbank-obst.de/).

## Sheet: TableS2_STRUCTURE_analysis
Supplementary Table S2: Output of STRUCTURE anaylsis. Post-analyisis editing and sorting done with R Software.
num	sample name	C11	C21	C31	C41	Age_num2	Origin_num2	max_memfrace3	max_clust3
1	Edelborsdorfer - 1100 - DEU	0.824	0.142	0.034	0	1	1	0.824	C1
2	Königlicher Kurzstiel - 1500 - NLD	0.935	0.04	0.024	0	1	2	0.935	C1
3	Alantapfel - 1500 - FRA	0.827	0.096	0.076	0	1	2	0.827	C1
4	Goldparmäne - 1510 - FRA	0.937	0.008	0.054	0	1	2	0.937	C1
5	Französische Edelrenette - 1510 - FRA	0.978	0.01	0.011	0	1	2	0.978	C1
6	Safranapfel - 1544 - DEU	0.48	0.51	0.01	0	1	1	0.51	C2
7	London Pepping - 1580 - GBR	0.952	0.036	0.012	0	1	2	0.952	C1
8	Annurca - 1583 - ITA	0.942	0.045	0.013	0	1	2	0.942	C1
9	Sommerparmäne - 1588 - GBR	0.895	0.066	0.039	0	1	2	0.895	C1
10	Weißer Winterkalvill - 1600 - FRA	0.91	0.019	0.07	0	1	2	0.91	C1
11	Kaiser Alexander - 1600 - RUS	0.057	0.132	0.811	0	1	2	0.811	C3
12	Charlamowsky - 1600 - RUS	0.035	0.945	0.019	0	1	2	0.945	C2
13	Purpurroter Cousinot - 1600 - DEU	0.963	0.019	0.018	0	1	1	0.963	C1
14	Muskatrenette - 1608 - FRA	0.397	0.022	0.58	0	1	2	0.58	C3
15	Roter Herbstkalvill - 1617 - FRA	0.904	0.045	0.051	0	1	2	0.904	C1
16	Orleans Renette - 1621 - FRA	0.963	0.009	0.028	0	1	2	0.963	C1
17	Großer Api - 1628 - FRA	0.936	0.048	0.015	0	1	2	0.936	C1
18	Kleiner Api - 1628 - FRA	0.891	0.104	0.005	0	1	2	0.891	C1
19	Roter Winterkalvill - 1628 - DEU	0.897	0.039	0.063	0	1	1	0.897	C1
20	Gilliflower - 1629 - GRB	0.759	0.024	0.202	0.015	1	2	0.759	C1
21	Drüwken - 1639 - DEU	0.264	0.723	0.013	0	1	1	0.723	C2
22	Weißer Astrachan - 1650 - RUS	0.038	0.957	0.005	0	1	2	0.957	C2
23	Knäckerla - 1651 - DEU	0.942	0.049	0.009	0	1	1	0.942	C1
24	Brauner Matapfel - 1653 - DEU	0.971	0.024	0.005	0	1	1	0.971	C1
25	Karmeliter Renette - 1667 - FRA	0.954	0.009	0.038	0	1	2	0.954	C1
26	Champagner Renette - 1667 - FRA	0.986	0.008	0.006	0	1	2	0.986	C1
27	Brautapfel An - 1670 - FRA	0.877	0.116	0.007	0	1	2	0.877	C1
28	Englischer Scharlachpepping - 1678 - GRB	0.871	0.103	0.026	0	1	2	0.871	C1
29	Schlotterapfel An - 1700 - DEU	0.181	0.591	0.228	0	1	1	0.591	C2
30	Hasenkopf An - 1700 - DEU	0.831	0.117	0.051	0	1	1	0.831	C1
31	Stenbock - 1700 - SWE	0.072	0.92	0.008	0	1	2	0.92	C2
32	Api Noir - 1700 - FRA	0.89	0.105	0.005	0	1	2	0.89	C1
33	Schmidbergers Renette - 1700 - AUT	0.865	0.126	0.009	0	1	2	0.865	C1
34	Königin Sophienapfel - 1700 - GBR	0.881	0.03	0.089	0	1	2	0.881	C1
35	Fameuse - 1730 - CAN	0.523	0.445	0.031	0	1	3	0.523	C1
36	Gelber Bellefleur - 1750 - USA	0.876	0.079	0.04	0.005	1	3	0.876	C1
37	Lausitzer Nelkenapfel - 1750 - DEU	0.473	0.517	0.01	0	1	1	0.517	C2
38	Akerö - 1759 - SWE	0.094	0.901	0.004	0	1	2	0.901	C2
39	Roter Bellefleur - 1760 - NLD	0.947	0.04	0.014	0	1	2	0.947	C1
40	Danziger Kantapfel - 1760 - DEU	0.946	0.044	0.01	0	1	1	0.946	C1
41	Ostfriesischer Herbstkalvill - 1760 - DEU	0.913	0.035	0.051	0	1	1	0.913	C1
42	Kleiner Fleiner - 1760 - DEU	0.914	0.076	0.01	0	1	1	0.914	C1
43	Der Leckerbissen - 1760 - NLD	0.953	0.027	0.02	0	1	2	0.953	C1
44	Kasseler Renette - 1766 - DEU	0.986	0.009	0.005	0	1	1	0.986	C1
45	Zwiebelborsdorfer - 1766 - DEU	0.954	0.041	0.005	0	1	1	0.954	C1
46	Wiesenapfel - 1773 - BEL	0.979	0.013	0.007	0	1	2	0.979	C1
47	Roter Astrachan - 1780 - RUS	0.172	0.804	0.024	0	1	2	0.804	C2
48	Prinzenapfel - 1780 - DEU	0.908	0.076	0.015	0	1	1	0.908	C1
49	Apfel aus Hawthornden - 1780 - GBR	0.811	0.013	0.176	0	1	2	0.811	C1
50	Esopus Spitzenburg - 1790 - USA	0.944	0.022	0.031	0.003	1	3	0.944	C1
51	Wagenerapfel - 1791 - USA	0.976	0.014	0.009	0.002	1	3	0.976	C1
52	Keswick's Küchenapfel - 1793 - GBR	0.956	0.021	0.022	0	1	2	0.956	C1
53	Pfirsichroter Sommerapfel - 1794 - DEU	0.176	0.661	0.163	0	1	1	0.661	C2
54	Gewürzluiken - 1794 - DEU	0.869	0.124	0.007	0	1	1	0.869	C1
55	Gretapfel - 1795 - DEU	0.975	0.018	0.007	0	1	1	0.975	C1
56	Sternapi - 1795 - BEL	0.92	0.062	0.018	0	1	2	0.92	C1
57	Herbststreifling - 1795 - DEU	0.15	0.833	0.017	0	1	1	0.833	C2
58	McIntosh - 1796 - CAN	0.09	0.903	0.006	0	1	3	0.903	C2
59	Malvesier - 1796 - DEU	0.933	0.055	0.012	0	1	1	0.933	C1
60	Kirschweinling - 1797 - DEU	0.926	0.069	0.005	0	1	1	0.926	C1
61	Roter Böhmischer Jungfernapfel - 1798 - AUT	0.875	0.122	0.003	0	1	2	0.875	C1
62	Carpentin - 1798 - DEU	0.982	0.013	0.005	0	1	1	0.982	C1
63	Grüner Fürstenapfel - 1799 - DEU	0.721	0.059	0.22	0	1	1	0.721	C1
64	Roter Hauptmann - 1800 - DEU	0.536	0.03	0.434	0	1	1	0.536	C1
65	Gelber Edelapfel - 1800 - GBR	0.958	0.028	0.014	0	1	2	0.958	C1
66	Ananasrenette - 1800 - NLD	0.975	0.011	0.014	0	1	2	0.975	C1
67	Weißer Klarapfel - 1800 - RUS	0.057	0.937	0.005	0	1	2	0.937	C2
68	Weißer Wintertaffetapfel - 1800 - DEU	0.512	0.475	0.013	0	1	1	0.512	C1
69	Northern Spy - 1800 - USA	0.985	0.011	0.005	0	1	3	0.985	C1
70	Himbeerapfel aus Holovousy - 1800 - CZE	0.913	0.056	0.031	0	1	2	0.913	C1
71	Demokrat - 1800 - AUS	0.397	0.022	0.581	0	1	3	0.581	C3
72	Stina Lohmann - 1800 - DEU	0.971	0.01	0.019	0	1	1	0.971	C1
73	Heuchelheimer Schneeapfel - 1800 - DEU	0.248	0.209	0.543	0	1	1	0.543	C3
74	Zelenka - 1800 - RUS	0.948	0.045	0.007	0	1	2	0.948	C1
75	Halberstädter Jungfernapfel - 1800 - DEU	0.953	0.034	0.012	0	1	1	0.953	C1
76	Wildeshausener Goldrenette - 1800 - DEU	0.954	0.021	0.025	0	1	1	0.954	C1
77	Rotgestreifte Gelbe Schafsnase An - 1800 - DEU	0.8	0.192	0.007	0	1	1	0.8	C1
78	Rotfranch - 1800 - DEU	0.905	0.083	0.013	0	1	1	0.905	C1
79	Gelber Richard - 1800 - DEU	0.972	0.022	0.006	0	1	1	0.972	C1
80	Baumanns Renette - 1800 - BEL	0.986	0.011	0.003	0	1	2	0.986	C1
81	Steirischer Maschanzker - 1800 - DEU	0.919	0.067	0.013	0	1	1	0.919	C1
82	Gubener Warraschke - 1800 - DEU	0.468	0.525	0.008	0	1	1	0.525	C2
83	Renette du Mans - 1800 - FRA	0.976	0.016	0.007	0	1	2	0.976	C1
84	Parkers Pepping - 1800 - GBR	0.957	0.014	0.028	0	1	2	0.957	C1
85	Süderhex - 1800 - DEU	0.959	0.024	0.017	0	1	1	0.959	C1
86	Hartapfel - 1800 - DEU	0.974	0.021	0.005	0	1	1	0.974	C1
87	Hochzeitsapfel - 1800 - DEU	0.951	0.042	0.007	0	1	1	0.951	C1
88	Kandil Sinap - 1800 - RUS	0.9	0.021	0.08	0	1	2	0.9	C1
89	Kleiner Langstiel - 1800 - DEU	0.361	0.608	0.031	0	1	1	0.608	C2
90	Metzrenette - 1800 - DEU	0.982	0.014	0.004	0	1	1	0.982	C1
91	Uphuser Tietjenapfel - 1800 - DEU	0.964	0.03	0.006	0	1	1	0.964	C1
92	Puntschapfel - 1800 - CZE	0.822	0.067	0.111	0	1	2	0.822	C1
93	Spätblühender aus Bockedra - 1800 - DEU	0.665	0.331	0.004	0	1	1	0.665	C1
94	Oetwiler Renette - 1800 - CHE	0.945	0.039	0.016	0	1	2	0.945	C1
95	Schöner aus Elmpt - 1800 - DEU	0.968	0.025	0.007	0	1	1	0.968	C1
96	Spielberger Wieslesapfel - 1800 - DEU	0.976	0.017	0.007	0	1	1	0.976	C1
97	Sulinger Grünling - 1800 - DEU	0.91	0.068	0.022	0	1	1	0.91	C1
98	Schöner aus Bath - 1800 - GBR	0.981	0.011	0.008	0	1	2	0.981	C1
99	Cornwalliser Nelkenapfel - 1800 - GBR	0.926	0.045	0.029	0	1	2	0.926	C1
100	Böhmischer Rosenapfel - 1800 - DEU	0.177	0.759	0.063	0	1	1	0.759	C2
101	Birnförmiger Apfel - 1801 - CHE	0.931	0.052	0.017	0	1	2	0.931	C1
102	Langtons Sondergleichen - 1802 - GBR	0.934	0.037	0.029	0	1	2	0.934	C1
103	Vaterapfel ohne Kern - 1802 - DEU	0.905	0.09	0.006	0	1	1	0.905	C1
104	Gelbe Sächsische Renette - 1803 - DEU	0.939	0.048	0.013	0	1	1	0.939	C1
105	Gloria Mundi - 1804 - USA	0.961	0.017	0.022	0	1	3	0.961	C1
106	Grimes Golden - 1804 - USA	0.534	0.01	0.004	0.453	1	3	0.534	C1
107	Leitheimer Streifling - 1806 - DEU	0.741	0.203	0.056	0	1	1	0.741	C1
108	Egremont Russet - 1807 - GBR	0.968	0.015	0.017	0	1	2	0.968	C1
109	Freudenberger Nützerling - 1813 - DEU	0.788	0.205	0.006	0	1	1	0.788	C1
110	Manks Küchenapfel - 1815 - GBR	0.944	0.039	0.016	0.001	1	2	0.944	C1
111	Rome Beauty - 1816 - USA	0.95	0.02	0.029	0	1	3	0.95	C1
112	Multhaupts Renette - 1816 - DEU	0.943	0.015	0.042	0	1	1	0.943	C1
113	Virginischer Rosenapfel - 1816 - NLD	0.057	0.939	0.004	0	1	2	0.939	C2
114	Maiden Blush - 1817 - USA	0.96	0.013	0.026	0.001	1	3	0.96	C1
115	Winesap - 1817 - USA	0.807	0.184	0.008	0	1	3	0.807	C1
116	Ortley - 1817 - USA	0.951	0.01	0.038	0	1	3	0.951	C1
117	Limoniapfel - 1817 - ITA	0.721	0.261	0.018	0	1	2	0.721	C1
118	Schöner aus Nordhausen - 1820 - DEU	0.702	0.283	0.015	0	1	1	0.702	C1
119	Uelzener Kalvill - 1820 - DEU	0.862	0.103	0.035	0	1	1	0.862	C1
120	Heslacher Gereutapfel - 1820 - DEU	0.895	0.098	0.007	0	1	1	0.895	C1
121	Schieblers Taubenapfel - 1820 - DEU	0.884	0.108	0.008	0	1	1	0.884	C1
122	Müschens Rosenapfel - 1820 - DEU	0.95	0.036	0.014	0	1	1	0.95	C1
123	Rheinischer Krummstiel - 1821 - DEU	0.969	0.024	0.007	0.001	1	1	0.969	C1
124	Nathusius' Taubenapfel - 1824 - DEU	0.812	0.176	0.011	0	1	1	0.812	C1
125	Cox Pomona - 1825 - GBR	0.173	0.018	0.808	0	1	2	0.808	C3
126	Cox Orange - 1825 - GBR	0.029	0.006	0.965	0	1	2	0.965	C3
127	Gelber Osterapfel - 1825 - DEU	0.856	0.129	0.015	0	1	1	0.856	C1
128	Jonathan - 1826 - USA	0.132	0.022	0.097	0.749	1	3	0.749	C4
129	Adams Parmäne - 1826 - GBR	0.975	0.01	0.014	0	1	2	0.975	C1
130	Antonovka - 1826 - RUS	0.257	0.731	0.012	0	1	2	0.731	C2
131	Börtlinger Weinapfel - 1827 - DEU	0.983	0.012	0.004	0.002	1	1	0.983	C1
132	Boikenapfel - 1828 - DEU	0.973	0.021	0.006	0	1	1	0.973	C1
133	Cellini - 1828 - GBR	0.404	0.011	0.585	0	1	2	0.585	C3
134	Benoni - 1830 - USA	0.973	0.021	0.006	0	1	3	0.973	C1
135	Adersleber Kalvill - 1830 - DEU	0.237	0.187	0.576	0	1	1	0.576	C3
136	Moringer Rosenapfel - 1830 - DEU	0.25	0.742	0.008	0	1	1	0.742	C2
137	Rote Sternrenette - 1830 - BEL	0.867	0.127	0.006	0	1	2	0.867	C1
138	Zimtrenette - 1831 - DEU	0.967	0.012	0.022	0	1	1	0.967	C1
139	Göhrings Renette - 1831 - DEU	0.058	0.009	0.933	0	1	1	0.933	C3
140	Rosemary Russet - 1831 - GBR	0.211	0.025	0.764	0	1	2	0.764	C3
141	Luikenapfel - 1831 - DEU	0.96	0.037	0.003	0	1	1	0.96	C1
142	Dietzer Wintergoldrenette - 1832 - DEU	0.35	0.502	0.148	0	1	1	0.502	C2
143	Cludius Herbstapfel - 1833 - DEU	0.241	0.728	0.031	0	1	1	0.728	C2
144	Deutscher Goldpepping - 1833 - DEU	0.953	0.023	0.024	0	1	1	0.953	C1
145	Lord Suffield - 1836 - GBR	0.778	0.018	0.204	0	1	2	0.778	C1
146	Edler Rosenstreifling - 1839 - DEU	0.504	0.483	0.013	0	1	1	0.504	C1
147	Altländer Pfannkuchenapfel - 1840 - DEU	0.97	0.024	0.006	0	1	1	0.97	C1
148	Lane's Prince Albert - 1840 - GBR	0.965	0.011	0.024	0	1	2	0.965	C1
149	Landsberger Renette - 1840 - DEU	0.394	0.017	0.589	0	1	1	0.589	C3
150	Feuerroter Taubenapfel - 1840 - DNK	0.813	0.18	0.007	0	1	2	0.813	C1
151	Maschanzker An - 1841 - AUT	0.188	0.8	0.012	0	1	2	0.8	C2
152	Apfel aus Halder - 1843 - NLD	0.952	0.038	0.01	0	1	2	0.952	C1
153	Weidners Goldrenette - 1844 - DEU	0.973	0.016	0.011	0	1	1	0.973	C1
154	Millers Seedling - 1848 - GBR	0.97	0.011	0.019	0	1	2	0.97	C1
155	Brownlee's Russet - 1848 - GBR	0.583	0.016	0.401	0	1	2	0.583	C1
156	Lady Sudeley - 1849 - GBR	0.842	0.134	0.024	0	1	2	0.842	C1
157	Doberaner Renette - 1850 - DEU	0.814	0.148	0.037	0	2	1	0.814	C1
158	Purpurroter Zwiebelapfel - 1850 - DEU	0.85	0.132	0.017	0	2	1	0.85	C1
159	Maibiers Parmäne - 1850 - DEU	0.781	0.195	0.024	0.001	2	1	0.781	C1
160	Fraas Sommerkalvill - 1850 - DEU	0.596	0.3	0.104	0	2	1	0.596	C1
161	Altländer Rosenapfel - 1850 - DEU	0.859	0.089	0.052	0	2	1	0.859	C1
162	Engelshofer - 1850 - CHE	0.945	0.046	0.009	0	2	2	0.945	C1
163	Oberdiecks Renette - 1850 - DEU	0.716	0.049	0.235	0	2	1	0.716	C1
164	Pommerscher Schneeapfel - 1850 - DEU	0.111	0.866	0.023	0	2	1	0.866	C2
165	Thurgauer Weinapfel - 1850 - CHE	0.685	0.295	0.02	0	2	2	0.685	C1
166	Großer klarer Astrachan - 1850 - SWE	0.044	0.947	0.009	0	2	2	0.947	C2
167	Süßer Pfaffenapfel - 1850 - CHE	0.905	0.075	0.021	0	2	2	0.905	C1
168	Himbsels Rambur - 1850 - DEU	0.735	0.214	0.051	0	2	1	0.735	C1
169	Krügers Dickstiel - 1852 - DEU	0.918	0.064	0.017	0	2	1	0.918	C1
170	Gestreifter walzenförmiger Schlotterapfel - 1852 - DEU	0.95	0.036	0.014	0	2	1	0.95	C1
171	Peasgoods Sondergleichen - 1853 - GBR	0.227	0.18	0.593	0	2	2	0.593	C3
172	Salome - 1853 - USA	0.907	0.035	0.057	0.001	2	3	0.907	C1
173	Engelsberger - 1854 - DEU	0.916	0.073	0.011	0.001	2	1	0.916	C1
174	Oberländer Himbeerapfel - 1854 - DEU	0.386	0.559	0.055	0	2	1	0.559	C2
175	Kloppenheimer Streifling - 1854 - DEU	0.961	0.03	0.009	0	2	1	0.961	C1
176	Rambur Mortier - 1856 - BEL	0.948	0.031	0.02	0.001	2	2	0.948	C1
177	Dithmarscher Paradiesapfel - 1856 - DEU	0.928	0.047	0.023	0.002	2	1	0.928	C1
178	Ohio Renette - 1856 - USA	0.921	0.047	0.031	0	2	3	0.921	C1
179	Weißkante - 1857 - DEU	0.274	0.582	0.143	0.001	2	1	0.582	C2
180	Annie Elizabeth - 1857 - GBR	0.956	0.025	0.016	0.003	2	2	0.956	C1
181	Königinapfel - 1858 - GBR	0.415	0.157	0.428	0	2	2	0.428	C3
182	Französische Goldrenette - 1859 - FRA	0.95	0.033	0.016	0.001	2	2	0.95	C1
183	Königsapfel von Jersey - 1859 - GBR	0.28	0.65	0.068	0.001	2	2	0.65	C2
184	Edelroter - 1859 - ITA	0.85	0.144	0.006	0	2	2	0.85	C1
185	Burchards Netzrenette - 1859 - DEU	0.779	0.079	0.143	0	2	1	0.779	C1
186	Glanzrenette - 1859 - CHE	0.694	0.282	0.022	0.001	2	2	0.694	C1
187	Spätblühender Taffetapfel - 1860 - DEU	0.881	0.11	0.008	0.001	2	1	0.881	C1
188	Herzogin Olga - 1860 - DEU	0.093	0.865	0.042	0	2	1	0.865	C2
189	Prinzessin Luise - 1860 - CAN	0.825	0.151	0.023	0.001	2	3	0.825	C1
190	Schalbyer Rosenapfel - 1860 - DEU	0.883	0.106	0.009	0.001	2	1	0.883	C1
191	Batullenapfel - 1860 - ROM	0.768	0.191	0.04	0	2	2	0.768	C1
192	Pannemanns Tafelapfel - 1860 - DEU	0.892	0.051	0.055	0.003	2	1	0.892	C1
193	Öhringer Blutstreifling - 1860 - DEU	0.865	0.123	0.006	0.005	2	1	0.865	C1
194	Winterbananenapfel - 1860 - USA	0.573	0.083	0.072	0.272	2	3	0.573	C1
195	Chüsenrainer - 1861 - CHE	0.884	0.097	0.019	0	2	2	0.884	C1
196	Wilkenburger Herbstrenette - 1861 - DEU	0.793	0.163	0.044	0	2	1	0.793	C1
197	Grenadier - 1862 - GBR	0.949	0.029	0.022	0	2	2	0.949	C1
198	Hagloe Crab - 1862 - CZE	0.531	0.282	0.187	0	2	2	0.531	C1
199	Kronprinz Rudolf - 1863 - AUT	0.73	0.256	0.014	0.001	2	2	0.73	C1
200	Paeregaards Apfel - 1863 - DNK	0.658	0.282	0.061	0	2	2	0.658	C1
201	Renette Evagil - 1863 - BEL	0.851	0.043	0.105	0.001	2	2	0.851	C1
202	Westfälische Tiefblüte - 1863 - DEU	0.537	0.439	0.024	0	2	1	0.537	C1
203	Naumburger Tiefblüte - 1863 - DEU	0.57	0.421	0.008	0	2	1	0.57	C1
204	Grasblümchen - 1864 - DEU	0.633	0.36	0.006	0	2	1	0.633	C1
205	Prinz Albrecht von Preußen - 1865 - DEU	0.568	0.158	0.274	0	2	1	0.568	C1
206	Berner Rosenapfel - 1865 - CHE	0.856	0.051	0.092	0	2	2	0.856	C1
207	Weißer Winterglockenapfel - 1865 - CHE	0.931	0.051	0.017	0	2	2	0.931	C1
208	Signe Tillisch - 1866 - DNK	0.248	0.163	0.588	0	2	2	0.588	C3
209	Granny Smith - 1867 - AUS	0.687	0.032	0.281	0	2	3	0.687	C1
210	Glogierowka - 1868 - LTU	0.443	0.393	0.164	0	2	2	0.443	C1
211	Schöner aus Pontoise - 1869 - FRA	0.668	0.125	0.206	0	2	2	0.668	C1
212	Transparent aus Croncels - 1869 - FRA	0.122	0.545	0.331	0.002	2	2	0.545	C2
213	Dülmener Rosenapfel - 1870 - DEU	0.559	0.419	0.022	0	2	1	0.559	C1
214	Gascoynes Scharlachroter - 1870 - GBR	0.187	0.143	0.669	0.001	2	2	0.669	C3
215	Juwel aus Kirchwerder - 1870 - DEU	0.873	0.067	0.06	0	2	1	0.873	C1
216	Bismarckapfel - 1870 - NZL	0.068	0.029	0.903	0	2	3	0.903	C3
217	Deans Küchenapfel - 1870 - DEU	0.921	0.046	0.032	0	2	1	0.921	C1
218	Ausbacher Roter - 1870 - DEU	0.762	0.205	0.032	0.001	2	1	0.762	C1
219	Crawley Beauty - 1870 - GBR	0.812	0.036	0.152	0.001	2	2	0.812	C1
220	Neuer Englischer Taubenapfel - 1870 - GBR	0.707	0.249	0.044	0	2	2	0.707	C1
221	Graf Luxburgs Parmäne - 1870 - DEU	0.959	0.021	0.019	0	2	1	0.959	C1
222	Roter Trierer Weinapfel - 1872 - DEU	0.843	0.093	0.062	0.002	2	1	0.843	C1
223	Lord Grosvenor - 1872 - GBR	0.771	0.028	0.201	0	2	2	0.771	C1
224	Renette de Fauquemont - 1872 - BEL	0.965	0.017	0.018	0	2	2	0.965	C1
225	Langsüßer - 1872 - DEU	0.776	0.192	0.032	0	2	1	0.776	C1
226	Worcester Parmäne - 1873 - GBR	0.109	0.168	0.722	0	2	2	0.722	C3
227	Roter Wiesling - 1873 - AUT	0.922	0.051	0.026	0	2	2	0.922	C1
228	Krumstedter Paradiesapfel - 1873 - DEU	0.714	0.2	0.085	0.001	2	1	0.714	C1
229	Ontario - 1874 - CAN	0.97	0.018	0.012	0	2	3	0.97	C1
230	Quittenförmiger Gulderling - 1875 - DEU	0.879	0.108	0.012	0.001	2	1	0.879	C1
231	Ellisons Orangenpepping - 1875 - GBR	0.171	0.028	0.8	0	2	2	0.8	C3
232	Martini - 1875 - DEU	0.947	0.034	0.018	0	2	1	0.947	C1
233	Groninger Krone - 1875 - NLD	0.941	0.033	0.026	0	2	2	0.941	C1
234	Käsapfel - 1875 - DEU	0.11	0.877	0.013	0	2	1	0.877	C2
235	Borowinka - 1875 - RUS	0.349	0.638	0.012	0.002	2	2	0.638	C2
236	Marienwerder Gulderling - 1876 - DEU	0.852	0.086	0.051	0.012	2	1	0.852	C1
237	Werdersche Wachsrenette - 1877 - DEU	0.917	0.044	0.039	0	2	1	0.917	C1
238	Filippa - 1877 - DNK	0.889	0.102	0.009	0	2	2	0.889	C1
239	Zuccalmaglios Renette - 1878 - DEU	0.933	0.038	0.029	0.001	2	1	0.933	C1
240	Martha - 1879 - USA	0.09	0.875	0.034	0	2	3	0.875	C2
241	Schöner aus Herrnhut - 1880 - DEU	0.259	0.716	0.025	0	2	1	0.716	C2
242	Delicious - 1880 - USA	0.932	0.057	0.011	0	2	3	0.932	C1
243	Schöner aus Wiltshire - 1880 - GBR	0.939	0.05	0.011	0.001	2	2	0.939	C1
244	Elise Rathke - 1880 - POL	0.916	0.073	0.01	0	2	2	0.916	C1
245	Goldrenette Freiherr von Berlepsch - 1880 - DEU	0.914	0.038	0.047	0.001	2	1	0.914	C1
246	Hermann - 1880 - DNK	0.578	0.412	0.01	0	2	2	0.578	C1
247	Maren Nissen - 1880 - DEU	0.904	0.073	0.023	0	2	1	0.904	C1
248	James Grieve - 1880 - GBR	0.101	0.045	0.854	0	2	2	0.854	C3
249	Creo - 1880 - DEU	0.451	0.035	0.512	0.002	2	1	0.512	C3
250	Crimson Beauty - 1880 - CAN	0.118	0.835	0.048	0	2	3	0.835	C2
251	Bänziger - 1880 - USA	0.937	0.049	0.013	0	2	3	0.937	C1
252	Fürst Blücher - 1880 - DEU	0.836	0.148	0.015	0.001	2	1	0.836	C1
253	Korbacher Edelrenette - 1880 - DEU	0.853	0.124	0.023	0	2	1	0.853	C1
254	Knebusch - 1880 - DEU	0.686	0.116	0.198	0.001	2	1	0.686	C1
255	Häckerapfel - 1880 - DEU	0.961	0.022	0.016	0.002	2	1	0.961	C1
256	Minister von Hammerstein - 1882 - DEU	0.578	0.065	0.356	0.001	2	1	0.578	C1
257	Gold Medal - 1882 - GBR	0.884	0.042	0.074	0	2	2	0.884	C1
258	Ravensberger Renette - 1883 - DEU	0.914	0.077	0.009	0	2	1	0.914	C1
259	Siebenschläfer - 1883 - DEU	0.861	0.129	0.009	0	2	1	0.861	C1
260	Adamsapfel - 1884 - DEU	0.869	0.114	0.017	0	2	1	0.869	C1
261	Allington Pepping - 1884 - GBR	0.426	0.028	0.542	0.004	2	2	0.542	C3
262	Wachendorfer Renette - 1885 - DEU	0.964	0.022	0.013	0	2	1	0.964	C1
263	Reders Goldrenette - 1885 - DEU	0.363	0.569	0.068	0	2	1	0.569	C2
264	Grahams Jubiläumsapfel - 1888 - GBR	0.869	0.105	0.026	0	2	2	0.869	C1
265	Antonovka Polutorafuntovaâ - 1888 - RUS	0.252	0.716	0.032	0	2	2	0.716	C2
266	Monarch - 1888 - GBR	0.483	0.025	0.492	0	2	2	0.492	C3
267	Antonovka Kamenička - 1889 - UKR	0.349	0.615	0.035	0	2	2	0.615	C2
268	Kalterer Böhmer - 1889 - ITA	0.9	0.091	0.007	0.002	2	2	0.9	C1
269	Ditzels Rosenapfel - 1890 - DEU	0.872	0.121	0.007	0	2	1	0.872	C1
270	Angelner Borsdorfer - 1890 - DEU	0.96	0.03	0.01	0	2	1	0.96	C1
271	Charles Ross - 1890 - GBR	0.152	0.086	0.762	0.001	2	2	0.762	C3
272	Golden Delicious - 1890 - USA	0.036	0.014	0.005	0.945	2	3	0.945	C4
273	Ohm Paul - 1890 - DEU	0.044	0.942	0.013	0	2	1	0.942	C2
274	Himbacher Grüner - 1890 - DEU	0.963	0.018	0.014	0.006	2	1	0.963	C1
275	Glorie van Holland - 1890 - NLD	0.972	0.021	0.007	0.001	2	2	0.972	C1
276	King David - 1893 - USA	0.744	0.035	0.219	0.002	2	3	0.744	C1
277	Großherzog Friedrich von Baden - 1894 - DEU	0.366	0.108	0.526	0	2	1	0.526	C3
278	Weißer Trierer Weinapfel - 1895 - DEU	0.642	0.226	0.132	0	2	1	0.642	C1
279	Simirenko - 1895 - UKR	0.592	0.13	0.265	0.013	2	2	0.592	C1
280	Geheimrat Breuhahn - 1895 - DEU	0.951	0.032	0.016	0.001	2	1	0.951	C1
281	Frau Margarethe von Stosch - 1895 - DEU	0.74	0.058	0.202	0	2	1	0.74	C1
282	Pfaffenhofer Schmelzling - 1895 - DEU	0.575	0.361	0.064	0	2	1	0.575	C1
283	Rebekka - 1895 - USA	0.12	0.433	0.447	0	2	3	0.447	C3
284	Fießers Erstling - 1896 - DEU	0.575	0.065	0.36	0	2	1	0.575	C1
285	Geheimrat Dr. Oldenburg - 1897 - DEU	0.072	0.029	0.899	0	2	1	0.899	C3
286	Laxtons Superb - 1897 - GBR	0.16	0.015	0.824	0	2	2	0.824	C3
287	Sunrise - 1897 - GBR	0.218	0.772	0.007	0.003	2	2	0.772	C2
288	Melba - 1898 - CAN	0.054	0.937	0.009	0	2	3	0.937	C2
289	Joyce - 1898 - CAN	0.052	0.937	0.012	0	2	3	0.937	C2
290	Lobo - 1898 - CAN	0.081	0.879	0.039	0	2	3	0.879	C2
291	Cortland - 1898 - USA	0.385	0.598	0.016	0	2	3	0.598	C2
292	Früher Victoriaapfel - 1899 - GBR	0.862	0.022	0.116	0	2	2	0.862	C1
293	Gustavs Dauerapfel - 1899 - CHE	0.875	0.063	0.062	0.001	2	2	0.875	C1
294	Rival - 1900 - GBR	0.068	0.016	0.894	0.022	3	2	0.894	C3
295	Ruhm aus Kirchwerder - 1900 - DEU	0.076	0.849	0.066	0.008	3	1	0.849	C2
296	Wettringer Taubenapfel - 1900 - DEU	0.758	0.143	0.01	0.089	3	1	0.758	C1
297	Ernst Bosch - 1900 - DEU	0.856	0.055	0.02	0.069	3	1	0.856	C1
298	Wohlschmecker aus Vierlanden - 1900 - DEU	0.89	0.053	0.039	0.018	3	1	0.89	C1
299	Dithmarscher Borsdorfer - 1900 - DEU	0.936	0.019	0.035	0.01	3	1	0.936	C1
300	Rheinisches Seidenhemdchen - 1900 - DEU	0.923	0.04	0.012	0.026	3	1	0.923	C1
301	Fettapfel - 1900 - DEU	0.217	0.602	0.175	0.006	3	1	0.602	C2
302	Apfel aus Grünheide - 1900 - DEU	0.452	0.014	0.449	0.084	3	1	0.452	C1
303	Gelbe Schleswiger Renette - 1900 - DEU	0.957	0.012	0.019	0.012	3	1	0.957	C1
304	Bittenfelder - 1900 - DEU	0.922	0.026	0.01	0.042	3	1	0.922	C1
305	Geheimrat Wesener - 1900 - DEU	0.928	0.009	0.056	0.007	3	1	0.928	C1
306	Lautertaler Waldapfel - 1900 - DEU	0.905	0.029	0.009	0.057	3	1	0.905	C1
307	Edward VII - 1900 - GBR	0.905	0.027	0.04	0.027	3	2	0.905	C1
308	Herzog von Cumberland - 1900 - DEU	0.96	0.01	0.024	0.006	3	1	0.96	C1
309	Schöner aus Lutten - 1900 - DEU	0.95	0.017	0.018	0.015	3	1	0.95	C1
310	Reichtragender vom Zenngrund - 1900 - DEU	0.235	0.731	0.03	0.005	3	1	0.731	C2
311	Schöner aus Miltenberg - 1902 - DEU	0.967	0.011	0.017	0.005	3	1	0.967	C1
312	Laxtons Triumph - 1902 - GBR	0.382	0.008	0.602	0.009	3	2	0.602	C3
313	Schöner aus Berwangen - 1902 - DEU	0.94	0.023	0.028	0.009	3	1	0.94	C1
314	Pohls Schlotterapfel - 1903 - DEU	0.263	0.376	0.348	0.013	3	1	0.376	C2
315	Millicent Barnes - 1903 - GBR	0.023	0.009	0.961	0.007	3	2	0.961	C3
316	Reverend W. Wilks - 1904 - GBR	0.333	0.048	0.611	0.008	3	2	0.611	C3
317	Laxtons Fortune - 1904 - GBR	0.032	0.207	0.543	0.219	3	2	0.543	C3
318	Oberlausitzer Muskatrenette - 1905 - DEU	0.505	0.151	0.326	0.017	3	1	0.505	C1
319	Strauwalds Parmäne - 1905 - DEU	0.916	0.012	0.032	0.04	3	1	0.916	C1
320	Tannenkrüger - 1905 - DEU	0.906	0.015	0.055	0.024	3	1	0.906	C1
321	Lombarts Kalvill - 1906 - NLD	0.826	0.015	0.115	0.045	3	2	0.826	C1
322	Safranpepping - 1907 - UKR	0.281	0.574	0.1	0.046	3	2	0.574	C2
323	Roter Osterkalvill - 1907 - DEU	0.611	0.024	0.251	0.115	3	1	0.611	C1
324	Borsdorfer Kitajka - 1907 - RUS	0.219	0.723	0.049	0.009	3	2	0.723	C2
325	Lord Lambourne - 1907 - GBR	0.064	0.014	0.916	0.006	3	2	0.916	C3
326	Linda - 1908 - CAN	0.064	0.89	0.027	0.019	3	3	0.89	C2
327	Early McIntosh - 1909 - USA	0.043	0.934	0.015	0.008	3	3	0.934	C2
328	Macoun - 1909 - USA	0.245	0.717	0.013	0.025	3	3	0.717	C2
329	Milton - 1909 - USA	0.029	0.948	0.016	0.008	3	3	0.948	C2
330	Ingrid Marie - 1910 - DNK	0.056	0.012	0.908	0.024	3	2	0.908	C3
331	Franksenapfel - 1910 - DEU	0.862	0.028	0.09	0.02	3	1	0.862	C1
332	Johannes Böttner - 1910 - DEU	0.88	0.009	0.105	0.005	3	1	0.88	C1
333	Monroe - 1910 - USA	0.204	0.033	0.187	0.577	3	3	0.577	C4
334	Westfälischer Prinzess Noble - 1910 - DEU	0.911	0.019	0.06	0.009	3	1	0.911	C1
335	Atlas - 1912 - CAN	0.091	0.732	0.17	0.007	3	3	0.732	C2
336	Kendall - 1912 - USA	0.058	0.915	0.017	0.01	3	3	0.915	C2
337	Minjon - 1912 - USA	0.244	0.512	0.116	0.128	3	3	0.512	C2
338	President Roulin - 1912 - BEL	0.256	0.025	0.709	0.011	3	2	0.709	C3
339	Diana - 1913 - CAN	0.601	0.054	0.33	0.015	3	3	0.601	C1
340	Rheinlands Ruhm - 1913 - DEU	0.451	0.014	0.518	0.016	3	1	0.518	C3
341	Roter Mond - 1915 - RUS	0.833	0.024	0.137	0.006	3	2	0.833	C1
342	Uhlhorns Augustkalvill - 1915 - DEU	0.876	0.023	0.095	0.006	3	1	0.876	C1
343	Howgate Wonder - 1915 - GBR	0.341	0.073	0.528	0.058	3	2	0.528	C3
344	Warder - 1915 - USA	0.548	0.027	0.049	0.376	3	3	0.548	C1
345	Freiherr von Hausen - 1915 - DEU	0.201	0.403	0.385	0.011	3	1	0.403	C2
346	Schöner aus Burscheid - 1916 - DEU	0.089	0.811	0.09	0.01	3	1	0.811	C2
347	Ulmer Polizeiapfel - 1918 - ROM	0.89	0.015	0.013	0.082	3	2	0.89	C1
348	Winston - 1920 - GBR	0.317	0.011	0.633	0.038	3	2	0.633	C3
349	Hauxapfel - 1920 - DEU	0.927	0.04	0.02	0.014	3	1	0.927	C1
350	Porzenapfel - 1920 - DEU	0.842	0.034	0.112	0.011	3	1	0.842	C1
351	Apfel aus Lunow - 1920 - DEU	0.828	0.058	0.108	0.006	3	1	0.828	C1
352	Jongrimes - 1920 - USA	0.314	0.627	0.053	0.006	3	3	0.627	C2
353	Stern von Bühren - 1920 - DEU	0.903	0.049	0.033	0.014	3	1	0.903	C1
354	York Imperial Colora Red York - 1920 - USA	0.928	0.017	0.038	0.017	3	3	0.928	C1
355	Unseldapfel - 1920 - DEU	0.092	0.353	0.538	0.017	3	1	0.538	C3
356	Jonadel - 1923 - USA	0.824	0.029	0.056	0.092	3	3	0.824	C1
357	Jonagram - 1923 - USA	0.456	0.03	0.05	0.464	3	3	0.464	C4
358	George Cave - 1923 - GBR	0.211	0.058	0.719	0.012	3	2	0.719	C3
359	Kidd's Orange Red - 1924 - NZL	0.505	0.038	0.449	0.009	3	3	0.505	C1
360	Rosenapfel vom Schönbuch - 1924 - DEU	0.96	0.014	0.012	0.014	3	1	0.96	C1
361	Erbachhofer Mostapfel - 1925 - DEU	0.917	0.018	0.012	0.052	3	1	0.917	C1
362	Viking - 1925 - USA	0.055	0.894	0.044	0.008	3	3	0.894	C2
363	Dorheimer Streifling - 1925 - DEU	0.94	0.035	0.017	0.008	3	1	0.94	C1
364	Moseleisenapfel - 1925 - DEU	0.931	0.042	0.018	0.01	3	1	0.931	C1
365	Feys Rekord - 1925 - DEU	0.827	0.077	0.079	0.018	3	1	0.827	C1
366	Spartan - 1926 - CAN	0.498	0.48	0.015	0.007	3	3	0.498	C1
367	Schöner aus Mlejew - 1926 - UKR	0.623	0.333	0.037	0.007	3	2	0.623	C1
368	Spencer - 1926 - CAN	0.055	0.47	0.01	0.465	3	3	0.47	C2
369	Summerland - 1926 - CAN	0.108	0.29	0.019	0.582	3	3	0.582	C4
370	Braeburn - 1927 - NZL	0.88	0.027	0.078	0.014	3	3	0.88	C1
371	Erwin Baur - 1928 - DEU	0.501	0.02	0.431	0.048	3	1	0.501	C1
372	Slava Pobeditelâam - 1928 - RUS	0.045	0.929	0.017	0.009	3	2	0.929	C2
373	Sommerananas An - 1928 - DEU	0.249	0.633	0.061	0.058	3	1	0.633	C2
374	Carola - 1929 - DEU	0.085	0.038	0.867	0.01	3	1	0.867	C3
375	Astillisch - 1929 - DEU	0.215	0.49	0.281	0.014	3	1	0.49	C2
376	Tydemans Early - 1929 - GBR	0.188	0.189	0.581	0.042	3	2	0.581	C3
377	Alkmene - 1930 - DEU	0.031	0.008	0.954	0.007	3	1	0.954	C3
378	Elektra - 1930 - DEU	0.033	0.011	0.944	0.012	3	1	0.944	C3
379	Auralia - 1930 - DEU	0.404	0.07	0.519	0.007	3	1	0.519	C3
380	Juno - 1930 - DEU	0.916	0.017	0.053	0.014	3	1	0.916	C1
381	Westfälischer Gülderling - 1930 - DEU	0.742	0.025	0.03	0.203	3	1	0.742	C1
382	Kardinal Bea - 1930 - DEU	0.297	0.011	0.684	0.008	3	1	0.684	C3
383	Schmalzprinz - 1930 - DEU	0.316	0.638	0.038	0.009	3	1	0.638	C2
384	Zigeunerin - 1930 - NLD	0.173	0.559	0.249	0.02	3	2	0.559	C2
385	Undine - 1930 - DEU	0.141	0.015	0.538	0.306	3	1	0.538	C3
386	Bancroft - 1930 - CAN	0.434	0.482	0.053	0.032	3	3	0.482	C2
387	Tydemans Oktoberpepping - 1930 - GRB	0.078	0.008	0.909	0.005	3	2	0.909	C3
388	Extertaler Eckapfel - 1930 - DEU	0.912	0.025	0.053	0.01	3	1	0.912	C1
389	Freyberg - 1930 - NZL	0.03	0.012	0.272	0.686	3	3	0.686	C4
390	Herma - 1930 - DEU	0.875	0.017	0.036	0.073	3	1	0.875	C1
391	Orangenburg - 1930 - DEU	0.027	0.01	0.958	0.005	3	1	0.958	C3
392	Shin Indo - 1930 - JPN	0.359	0.018	0.027	0.596	3	3	0.596	C4
393	Shinsei - 1930 - JPN	0.06	0.438	0.01	0.492	3	3	0.492	C4
394	Lodi - 1930 - USA	0.39	0.581	0.021	0.008	3	3	0.581	C2
395	Shinko - 1931 - JPN	0.657	0.025	0.158	0.16	3	3	0.657	C1
396	Horei - 1931 - JPN	0.35	0.018	0.023	0.609	3	3	0.609	C4
397	Melrose - 1932 - USA	0.59	0.02	0.016	0.375	3	3	0.59	C1
398	Merton Beauty - 1932 - GBR	0.036	0.007	0.95	0.006	3	2	0.95	C3
399	Mio - 1932 - SWE	0.132	0.422	0.428	0.018	3	2	0.428	C3
400	Gala - 1933 - NZL	0.066	0.017	0.357	0.56	3	3	0.56	C4
401	Merton Charm - 1933 - GBR	0.054	0.398	0.538	0.01	3	2	0.538	C3
402	Gacksapfel - 1934 - DEU	0.878	0.052	0.027	0.044	3	1	0.878	C1
403	Ruhm aus Kelsterbach - 1934 - DEU	0.954	0.012	0.015	0.018	3	1	0.954	C1
404	Bayhs Mostapfel - 1935 - DEU	0.42	0.009	0.563	0.007	3	1	0.563	C3
405	Schweizer Orangenapfel - 1935 - CHE	0.343	0.016	0.626	0.014	3	2	0.626	C3
406	Idared - 1935 - USA	0.104	0.023	0.05	0.823	3	3	0.823	C4
407	Honeygold - 1935 - USA	0.214	0.05	0.031	0.706	3	3	0.706	C4
408	Korei - 1935 - JPN	0.935	0.034	0.015	0.015	3	3	0.935	C1
409	Lady Williams - 1935 - AUS	0.927	0.016	0.036	0.021	3	3	0.927	C1
410	Murasaki - 1935 - JPN	0.497	0.022	0.046	0.435	3	3	0.497	C1
411	Prinzessin Irene - 1935 - NLD	0.058	0.019	0.705	0.218	3	2	0.705	C3
412	Stahls Winterprinz - 1936 - DEU	0.477	0.083	0.061	0.379	3	1	0.477	C1
413	Tulpenapfel - 1936 - DEU	0.533	0.36	0.07	0.038	3	1	0.533	C1
414	Akane - 1937 - JPN	0.043	0.018	0.35	0.589	3	3	0.589	C4
415	Anton Fischer - 1938 - DEU	0.072	0.529	0.394	0.005	3	1	0.529	C2
416	Stark Earliest - 1938 - USA	0.402	0.551	0.035	0.011	3	3	0.551	C2
417	Fuji - 1939 - JPN	0.937	0.024	0.031	0.007	3	3	0.937	C1
418	Idagold - 1939 - USA	0.733	0.012	0.039	0.216	3	3	0.733	C1
419	Gartenmeister Simon - 1940 - DEU	0.232	0.009	0.754	0.005	3	1	0.754	C3
420	Kurzcox - 1940 - DEU	0.222	0.028	0.744	0.005	3	1	0.744	C3
421	Holiday - 1940 - USA	0.243	0.414	0.06	0.283	3	3	0.414	C2
422	Altländer Jakobsapfel - 1941 - DEU	0.81	0.024	0.02	0.146	3	1	0.81	C1
423	Jonamac - 1944 - USA	0.09	0.663	0.196	0.051	3	3	0.663	C2
424	Maigold - 1944 - CHE	0.235	0.016	0.021	0.728	3	2	0.728	C4
425	Fantazja - 1944 - POL	0.063	0.846	0.077	0.014	3	2	0.846	C2
426	Empire - 1945 - USA	0.6	0.36	0.02	0.02	3	3	0.6	C1
427	Katja - 1947 - SWE	0.083	0.034	0.877	0.006	3	2	0.877	C3
428	Aroma - 1947 - SWE	0.511	0.039	0.442	0.009	3	2	0.511	C1
429	Api Rose - 1948 - FRA	0.773	0.205	0.016	0.007	3	2	0.773	C1
430	Malling Kent - 1949 - GBR	0.032	0.009	0.952	0.007	3	2	0.952	C3
431	Discovery - 1949 - GBR	0.436	0.033	0.521	0.01	3	2	0.521	C3
432	Lonjon - 1949 - SVN	0.784	0.028	0.121	0.067	3	2	0.784	C1
433	Bonza - 1950 - AUS	0.063	0.093	0.602	0.242	4	3	0.602	C3
434	Ivette - 1950 - NLD	0.013	0.012	0.36	0.616	4	2	0.616	C4
435	Sommerregent - 1950 - DEU	0.04	0.335	0.605	0.02	4	1	0.605	C3
436	St. Pauler Weinapfel - 1950 - DEU	0.726	0.15	0.101	0.023	4	1	0.726	C1
437	Gloster - 1951 - DEU	0.88	0.024	0.031	0.065	4	1	0.88	C1
438	Gelber Münsterländer Borsdorfer - 1951 - DEU	0.831	0.051	0.079	0.04	4	1	0.831	C1
439	Erwin Junge - 1951 - DEU	0.888	0.016	0.036	0.06	4	1	0.888	C1
440	Wilstedter - 1951 - DEU	0.911	0.018	0.024	0.048	4	1	0.911	C1
441	Odin - 1953 - NLD	0.016	0.017	0.376	0.591	4	2	0.591	C4
442	Ingol - 1954 - DEU	0.032	0.014	0.314	0.64	4	1	0.64	C4
443	Jamba - 1954 - DEU	0.021	0.698	0.252	0.029	4	1	0.698	C2
444	Jan Steen - 1955 - NLD	0.332	0.08	0.521	0.067	4	2	0.521	C3
445	Elstar - 1955 - NLD	0.036	0.02	0.258	0.686	4	2	0.686	C4
446	Sacramentsapfel - 1955 - NLD	0.661	0.03	0.196	0.113	4	2	0.661	C1
447	Delcorf - 1956 - FRA	0.11	0.381	0.055	0.454	4	2	0.454	C4
448	Jerseymac - 1956 - USA	0.024	0.864	0.036	0.076	4	3	0.864	C2
449	Caroline Hopkins - 1956 - ZAF	0.818	0.043	0.093	0.047	4	3	0.818	C1
450	Vista Bella - 1956 - USA	0.076	0.817	0.046	0.06	4	3	0.817	C2
451	Aiwanija - 1957 - BGR	0.014	0.011	0.028	0.946	4	2	0.946	C4
452	Falscher Purpurroter Cousinot An - 1958 - DEU	0.78	0.021	0.072	0.126	4	1	0.78	C1
453	Arlet - 1958 - CHE	0.024	0.013	0.025	0.937	4	2	0.937	C4
454	Sohlander Streifling - 1959 - DEU	0.426	0.431	0.066	0.077	4	1	0.431	C2
455	Shampion - 1960 - CZE	0.013	0.015	0.416	0.555	4	2	0.555	C4
456	Pohorka - 1960 - SVN	0.372	0.026	0.561	0.041	4	2	0.561	C3
457	Hilde - 1960 - DEU	0.259	0.451	0.165	0.126	4	1	0.451	C2
458	Berlon - 1960 - DEU	0.852	0.014	0.063	0.071	4	1	0.852	C1
459	Norda - 1960 - CAN	0.526	0.37	0.033	0.071	4	3	0.526	C1
460	Rubin - 1960 - CZE	0.015	0.016	0.404	0.565	4	2	0.565	C4
461	Ludivigs Rosenapfel - 1960 - LUX	0.136	0.309	0.489	0.066	4	2	0.489	C3
462	Summerred - 1961 - CAN	0.08	0.417	0.054	0.448	4	3	0.448	C4
463	Clivia - 1961 - DEU	0.015	0.012	0.938	0.036	4	1	0.938	C3
464	Coop 4 - 1961 - USA	0.461	0.187	0.027	0.324	4	3	0.461	C1
465	Pikant - 1962 - DEU	0.021	0.012	0.881	0.086	4	1	0.881	C3
466	Delgollune - 1962 - FRA	0.036	0.182	0.234	0.547	4	2	0.547	C4
467	Pilot - 1962 - DEU	0.019	0.013	0.654	0.314	4	1	0.654	C3
468	Piros - 1963 - DEU	0.018	0.361	0.573	0.047	4	1	0.573	C3
469	Bountiful - 1964 - GRB	0.208	0.047	0.696	0.049	4	2	0.696	C3
470	Quinte - 1964 - CAN	0.019	0.908	0.041	0.032	4	3	0.908	C2
471	Maischrenette - 1964 - DEU	0.85	0.017	0.088	0.045	4	1	0.85	C1
472	Goldjon - 1965 - ITA	0.025	0.023	0.029	0.923	4	2	0.923	C4
473	Astramel - 1965 - DEU	0.024	0.696	0.231	0.049	4	1	0.696	C2
474	Pinova - 1965 - DEU	0.016	0.012	0.46	0.511	4	1	0.511	C4
475	Winderatter - 1965 - DEU	0.891	0.034	0.042	0.033	4	1	0.891	C1
476	Rafzubin - 1966 - CHE	0.015	0.014	0.262	0.708	4	2	0.708	C4
477	Greensleeves - 1966 - GBR	0.013	0.013	0.377	0.597	4	2	0.597	C4
478	Jester - 1966 - GBR	0.015	0.017	0.337	0.631	4	2	0.631	C4
479	Meran - 1966 - ITA	0.023	0.02	0.029	0.928	4	2	0.928	C4
480	Reka - 1967 - DEU	0.04	0.385	0.538	0.036	4	1	0.538	C3
481	Elan - 1967 - NLD	0.013	0.014	0.328	0.645	4	2	0.645	C4
482	Alexis - 1967 - GBR	0.11	0.59	0.17	0.129	4	2	0.59	C2
483	Margol - 1968 - DEU	0.018	0.01	0.284	0.689	4	1	0.689	C4
484	Dayton - 1969 - USA	0.025	0.548	0.056	0.371	4	3	0.548	C2
485	Helios - 1969 - DEU	0.032	0.573	0.325	0.07	4	1	0.573	C2
486	Sansa - 1969 - JPN	0.016	0.014	0.537	0.433	4	3	0.537	C3
487	Coop 2 - 1970 - USA	0.035	0.372	0.056	0.537	4	3	0.537	C4
488	Marina - 1970 - CHE	0.064	0.025	0.423	0.489	4	2	0.489	C4
489	Ozark Gold - 1970 - USA	0.209	0.01	0.051	0.73	4	3	0.73	C4
490	Iduna - 1971 - CHE	0.474	0.021	0.039	0.467	4	2	0.474	C1
491	Pikkolo - 1971 - DEU	0.12	0.101	0.747	0.033	4	1	0.747	C3
492	Fiesta - 1971 - GBR	0.022	0.019	0.532	0.427	4	2	0.532	C3
493	Coop 33 - 1971 - USA	0.059	0.051	0.076	0.814	4	3	0.814	C4
494	Generos - 1972 - DEU	0.145	0.015	0.245	0.595	4	1	0.595	C4
495	Cripps Pink - 1973 - AUS	0.269	0.022	0.081	0.628	4	3	0.628	C4
496	Elise - 1974 - NLD	0.036	0.018	0.467	0.479	4	2	0.479	C4
497	Dukat - 1974 - CZE	0.015	0.013	0.941	0.031	4	2	0.941	C3
498	Primula - 1974 - POL	0.03	0.641	0.058	0.272	4	2	0.641	C2
499	Sciglo - 1974 - NZL	0.112	0.088	0.283	0.518	4	3	0.518	C4
500	Tsugaru - 1975 - JPN	0.012	0.011	0.025	0.953	4	3	0.953	C4
501	Tuscan - 1976 - GBR	0.034	0.351	0.134	0.481	4	2	0.481	C4
502	Apollo - 1976 - DEU	0.011	0.011	0.942	0.036	4	1	0.942	C3
503	Florina - 1977 - FRA	0.647	0.026	0.043	0.285	4	2	0.647	C1
504	Santana - 1978 - NLD	0.036	0.203	0.179	0.583	4	2	0.583	C4
505	Otava - 1979 - CZE	0.029	0.328	0.081	0.562	4	2	0.562	C4
506	Nela - 1979 - CZE	0.151	0.124	0.508	0.217	4	2	0.508	C3
507	Anacuta - 1979 - ROU	0.554	0.016	0.044	0.386	4	2	0.554	C1
508	Cripps Red - 1979 - AUS	0.321	0.018	0.032	0.629	4	3	0.629	C4
509	Rubinola - 1980 - CZE	0.029	0.186	0.248	0.536	4	2	0.536	C4
510	Gerlinde - 1980 - DEU	0.037	0.213	0.215	0.536	4	1	0.536	C4
511	Red Winter - 1980 - USA	0.702	0.019	0.069	0.209	4	3	0.702	C1
512	Gloria - 1980 - DEU	0.359	0.083	0.431	0.127	4	1	0.431	C3
513	Ahra - 1981 - DEU	0.148	0.053	0.33	0.468	4	1	0.468	C4
514	Vesna - 1983 - CZE	0.015	0.02	0.282	0.682	4	2	0.682	C4
515	Rajka - 1983 - CZE	0.048	0.028	0.425	0.499	4	2	0.499	C4
516	Aneta - 1983 - CZE	0.05	0.026	0.424	0.499	4	2	0.499	C4
517	Remo - 1984 - DEU	0.053	0.069	0.663	0.215	4	1	0.663	C3
518	Topaz - 1984 - CZE	0.043	0.121	0.38	0.456	4	2	0.456	C4
519	Reglindis - 1984 - DEU	0.091	0.212	0.472	0.225	4	1	0.472	C3
520	Realka - 1984 - DEU	0.182	0.086	0.692	0.04	4	1	0.692	C3
521	Releta - 1984 - DEU	0.049	0.278	0.597	0.076	4	1	0.597	C3
522	Pisaxa - 1984 - DEU	0.015	0.014	0.718	0.253	4	1	0.718	C3
523	Baujade - 1985 - FRA	0.784	0.025	0.042	0.149	4	2	0.784	C1
524	Pimona - 1985 - DEU	0.331	0.04	0.601	0.027	4	1	0.601	C3
525	Ariwa - 1986 - CHE	0.215	0.036	0.024	0.725	4	2	0.725	C4
526	Rene - 1988 - DEU	0.034	0.033	0.622	0.311	4	1	0.622	C3
527	Regine - 1988 - DEU	0.018	0.03	0.599	0.353	4	1	0.599	C3
528	Reanda - 1988 - DEU	0.023	0.095	0.688	0.194	4	1	0.688	C3
529	Remura - 1988 - DEU	0.146	0.32	0.499	0.035	4	1	0.499	C3
530	Retina - 1988 - DEU	0.036	0.02	0.324	0.62	4	1	0.62	C4
531	Rewena - 1988 - DEU	0.017	0.045	0.619	0.32	4	1	0.619	C3
532	Relinda - 1989 - DEU	0.025	0.131	0.202	0.642	4	1	0.642	C4
533	Renora - 1992 - DEU	0.067	0.037	0.49	0.406	4	1	0.49	C3
534	Havelgold - 1992 - DEU	0.02	0.016	0.759	0.205	4	1	0.759	C3
535	Pirella - 1992 - DEU	0.014	0.01	0.376	0.599	4	1	0.599	C4
536	Resi - 1992 - DEU	0.026	0.043	0.498	0.433	4	1	0.498	C3
537	Releika - 1992 - DEU	0.066	0.023	0.381	0.53	4	1	0.53	C4
538	Coop 30 - 1993 - USA	0.615	0.069	0.1	0.217	4	3	0.615	C1
539	Charlotte - 1993 - GBR	0.027	0.44	0.243	0.29	4	2	0.44	C2
540	Ahrina - 1993 - DEU	0.203	0.08	0.674	0.043	4	1	0.674	C3
541	Julia - 1993 - CZE	0.301	0.283	0.348	0.068	4	2	0.348	C3
542	Angold - 1995 - CZE	0.024	0.25	0.105	0.621	4	2	0.621	C4
543	Goldstar - 1995 - CZE	0.032	0.016	0.381	0.571	4	2	0.571	C4
544	Pia - 1995 - DEU	0.024	0.054	0.315	0.607	4	1	0.607	C4
545	Ahrista - 1995 - DEU	0.026	0.242	0.243	0.489	4	1	0.489	C4
546	Pingo - 1995 - DEU	0.133	0.251	0.066	0.551	4	1	0.551	C4
547	Collina - 1995 - NLD	0.052	0.5	0.176	0.273	4	2	0.5	C2
548	Ecolette - 1995 - NLD	0.025	0.159	0.078	0.738	4	2	0.738	C4
549	Delorina - 1995 - FRA	0.134	0.189	0.044	0.633	4	2	0.633	C4
550	Coop 38 - 1995 - USA	0.078	0.013	0.043	0.866	4	3	0.866	C4
551	Arkcharm - 1995 - USA	0.368	0.267	0.046	0.319	4	3	0.368	C1
552	Piflora - 1996 - DEU	0.017	0.013	0.037	0.934	4	1	0.934	C4
553	Melodie - 1997 - CZE	0.021	0.013	0.532	0.433	4	2	0.532	C3
554	Horrenberger Renette - 1997 - DEU	0.036	0.017	0.304	0.643	4	1	0.643	C4
555	Engelstern - 1997 - DEU	0.017	0.011	0.507	0.465	4	1	0.507	C3
556	Engelstar - 1997 - DEU	0.042	0.011	0.909	0.038	4	1	0.909	C3
557	Rebella - 1998 - DEU	0.014	0.011	0.166	0.809	4	1	0.809	C4
558	Resista - 1998 - CZE	0.043	0.146	0.392	0.419	4	2	0.419	C4
559	Heco - 1999 - DEU	0.017	0.331	0.621	0.031	4	1	0.621	C3
560	Minnewasheta - 1999 - USA	0.075	0.714	0.115	0.096	4	3	0.714	C2
561	Dalinbel - 2002 - FRA	0.039	0.029	0.115	0.817	4	2	0.817	C4
562	Coop 42 - 2002 - USA	0.023	0.017	0.091	0.869	4	3	0.869	C4
563	Regia - 2002 - DEU	0.158	0.129	0.612	0.101	4	1	0.612	C3
564	Frureru - 2003 - CHE	0.091	0.025	0.503	0.381	4	2	0.503	C3
565	Rekarda - 2004 - DEU	0.021	0.018	0.19	0.771	4	1	0.771	C4
566	Pidi - 2006 - DEU	0.025	0.733	0.018	0.224	4	1	0.733	C2
567	Pomfital 1 - 2006 - DEU	0.804	0.064	0.068	0.065	4	1	0.804	C1
568	Pivita - 2011 - DEU	0.027	0.018	0.264	0.692	4	1	0.692	C4
569	Recolor - 2011 - DEU	0.064	0.042	0.628	0.266	4	1	0.628	C3
1Clusters 1 to 4 as given by STRUCTURE, values represent membership fractions.
2age and origin groups as given by Table 7. age groups: 1 = Before 1849, 2 = 1850 to 1899, 3 = 1900 to 1949, 4 = 1950 to present. Origin groups: 1 = Germany, 2 = Europe, 3 = Other.
3post-analysis editing done in R Software. max_memfrac = highest value of membership fraction per cultivar. max_clust = Cluster with higher membership fraction.

## Sheet: TableS3_Cervus_analysis
Supplementary Table S3: Results of parentage analysis with Cervus Software. Pair and trio confidence is given as * when >95%.
Offspring ID	trueness-to-type offspring	suggested parental information	Candidate mother ID	trueness-to-type candidate mother	Pair confidence mother	Candidate father ID	trueness-to-type candidate father	Pair confidence father	Trio confidence	Result
Adersleber Kalvill	1	mother	Weisser Winterkalvill	1	*	NA	NA	NA	NA	mother confirmed
Ahra	1	mother	Coop 2	1	*	NA	NA	NA	NA	mother confirmed
Ahrista	1	mother	Elstar	1	*	NA	NA	NA	NA	mother confirmed
Akane	1	both parents	Jonathan	1	*	Worcester Parmaene	1	*	*	both parents confirmed
Alexis	3	mother	McIntosh	1		NA	NA	NA	NA	mother rejected
Alkmene	1	both parents	Geheimrat Dr. Oldenburg	1	*	Cox Orange	1	*	*	both parents confirmed
Allington Pepping	1	both parents	Cox Orange	1	*	Goldparmaene	1	NA	*	both parents confirmed
Anacuta	3	mother	Jonathan	1	*	NA	NA	NA	NA	mother confirmed
Aneta	1	mother	Shampion	1	*	NA	NA	NA	NA	mother confirmed
Angold	1	both parents	Antonovka	1	NA	Golden Delicious	1	*	*	both parents confirmed
Antonovka Novaa	5	mother	Antonovka	1	*	NA	NA	NA	NA	mother confirmed
Apfel aus Gruenheide	1	mother	Gelber Bellefleur	1	*	NA	NA	NA	NA	mother confirmed
Apollo	1	both parents	Cox Orange	1	*	Geheimrat Dr. Oldenburg	1	*	*	both parents confirmed
Ariwa	1	mother	Golden Delicious	1	*	NA	NA	NA	NA	mother confirmed
Arkcharm	1	mother	Coop 2	1		NA	NA	NA	NA	mother rejected
Arlet	1	both parents	Golden Delicious	1	*	Idared	1	*	*	both parents confirmed
Aroma	1	both parents	Ingrid Marie	1	*	Filippa	1	*	*	both parents confirmed
Astillisch	1	both parents	Roter Astrachan	1	*	Signe Tillisch	1	*	*	both parents confirmed
Astramel	1	mother	Roter Astrachan	1	*	NA	NA	NA	NA	mother confirmed
Auralia	1	both parents	Cox Orange	1	*	Schoener aus Nordhausen	1	*	*	both parents confirmed
Bancroft	1	both parents	Forest	5	NA	McIntosh	1	*	*	both parents confirmed
Baujade	1	father	NA	NA	NA	Granny Smith	1	*	NA	father confirmed
Berlon	1	both parents	Goldrenette Freiherr von Berlepsch	1	*	Ontario	1	*	*	both parents confirmed
Borsdorfer Kitajka	1	mother	Zwiebelborsdorfer	5		NA	NA	NA	NA	mother rejected
Bountiful	1	mother	Cox Orange	1	*	NA	NA	NA	NA	mother confirmed
Carola	1	mother	Cox Orange	1	*	NA	NA	NA	NA	mother confirmed
Charles Ross	1	both parents	Cox Orange	1	*	Peasgoods Sondergleichen	1	*	*	both parents confirmed
Charlotte	1	both parents	McIntosh	1	*	Greensleeves	1	*	*	both parents confirmed
Clivia	1	both parents	Geheimrat Dr. Oldenburg	1	*	Cox Orange	1	*	*	both parents confirmed
Cloden	1	father	NA	NA	NA	Golden Delicious	1	*	NA	father confirmed
Collina	1	both parents	Coop 4	1	NA	Elstar	1	NA	NA	both rejected
Coop 38	1	father	NA	NA	NA	Golden Delicious	1	*	NA	father confirmed
Coop 39	1	mother	Golden Delicious	1		NA	NA	NA	NA	mother rejected
Coop 4	1	mother	Delicious	1	*	NA	NA	NA	NA	mother confirmed
Coop 42	1	mother	Golden Delicious	1	*	NA	NA	NA	NA	mother confirmed
Cornwalliser Nelkenapfel	1	mother	Gilliflower	1		NA	NA	NA	NA	mother rejected
Cortland	1	mother	McIntosh	1	*	NA	NA	NA	NA	mother confirmed
Creo	1	father	NA	NA	NA	Kaiser Alexander	1	*	NA	father confirmed
Crimson Beauty	1	mother	Fameuse	1		NA	NA	NA	NA	mother rejected
Cripps Pink	1	both parents	Lady Williams	3	*	Golden Delicious	1	*	*	both parents confirmed
Cripps Red	1	both parents	Lady Williams	3	*	Golden Delicious	1	*	*	both parents confirmed
Dalinbel	1	mother	Elstar	1	*	NA	NA	NA	NA	mother confirmed
Delcorf	1	both parents	Jongrimes	1	*	Golden Delicious	1	*	*	both parents confirmed
Delgollune	1	mother	Golden Delicious	1	*	NA	NA	NA	NA	mother confirmed
Delicious	1	mother	Gelber Bellefleur	1		NA	NA	NA	NA	mother rejected
Delikates	1	both parents	James Grieve	1	*	Cortland	1	*	*	both parents confirmed
Delorina	1	both parents	Blushing Golden	1	*	Florina	1	*	*	both parents confirmed
Dietzer Wintergoldrenette	3	mother	Edelborsdorfer	1		NA	NA	NA	NA	mother rejected
Discovery	1	both parents	Worcester Parmaene	1	*	Schoener aus Bath	1	*	*	both parents confirmed
Drakenstein	3	father	NA	NA	NA	Delicious	1	*	NA	father confirmed
Dukat	1	both parents	Golden Delicious	1	NA	Cox Orange	1	*	NA	father confirmed/mother rejected
Early McIntosh	1	both parents	Weisser Klarapfel	1	*	McIntosh	1	*	*	both parents confirmed
Ecolette	1	both parents	Elstar	1	NA	Coop 2	1	*	*	both parents confirmed
Edward VII	1	father	NA	NA	NA	Gelber Edelapfel	1	NA	NA	father rejected
Elan	1	both parents	Golden Delicious	1	*	James Grieve	1	NA	*	both parents confirmed
Elektra	1	both parents	Cox Orange	1	*	Geheimrat Dr. Oldenburg	1	*	*	both parents confirmed
Ellisons Orangenpepping	1	mother	Cox Orange	1	*	NA	NA	NA	NA	mother confirmed
Elstar	1	both parents	Golden Delicious	1	*	Ingrid Marie	1	*	*	both parents confirmed
Empire	1	both parents	McIntosh	1	*	Delicious	1	*	*	both parents confirmed
Ernst Bosch	1	both parents	Manks Kuechenapfel	1	*	Ananasrenette	1	*	*	both parents confirmed
Erwin Baur	1	mother	Geheimrat Dr. Oldenburg	1	*	NA	NA	NA	NA	mother confirmed
Erwin Junge	3	both parents	Minister von Hammerstein	1	NA	Gelber Bellefleur	1	NA	NA	both rejected
Fantazja	1	both parents	McIntosh	1	*	Linda	1	*	*	both parents confirmed
Fiessers Erstling	1	mother	Bismarckapfel	1	*	NA	NA	NA	NA	mother confirmed
Fiesta	1	both parents	Cox Orange	1	*	Idared	1	*	*	both parents confirmed
Frau Margarethe von Stosch	1	both parents	Minister von Hammerstein	1	*	Weisser Winterkalvill	1	NA	NA	mother confirmed/father rejected
Freyberg	1	both parents	Cox Orange	1	*	Golden Delicious	1	*	*	both parents confirmed
Frueher Victoriaapfel	1	both parents	Lord Grosvenor	1	*	Keswick's Kuechenapfel	1	*	*	both parents confirmed
Frureru	1	both parents	Red Winter	5	*	Rafzubin	1	*	*	both parents confirmed
Fuerst Bluecher	1	mother	Gelber Richard	1	*	NA	NA	NA	NA	mother confirmed
Fuji	1	father	NA	NA	NA	Delicious	1	*	NA	father confirmed
Gala	1	both parents	Kidd's Orange Red	1	*	Golden Delicious	1	*	*	both parents confirmed
Gartenmeister Simon	1	father	NA	NA	NA	Transparent aus Croncels	1	NA	NA	father rejected
Geheimrat Dr. Oldenburg	1	both parents	Ananasrenette	1	*	Kaiser Alexander	1	*	*	both parents confirmed
Geheimrat Wesener	1	mother	Goldparmaene	1	*	NA	NA	NA	NA	mother confirmed
Generos	1	mother	Frumos de Voinesti	5	*	NA	NA	NA	NA	mother confirmed
George Cave	1	mother	Cox Orange	1	*	NA	NA	NA	NA	mother confirmed
Gerlinde	1	mother	Elstar	1	*	NA	NA	NA	NA	mother confirmed
Gloria	1	both parents	Gloster	1	*	James Grieve	1	*	*	both parents confirmed
Gloster	1	both parents	Weisser Winterglockenapfel	1	*	Delicious	1	*	*	both parents confirmed
Golden Delicious	1	mother	Grimes Golden	1	*	NA	NA	NA	NA	mother confirmed
Goldjon	1	both parents	Golden Delicious	1	*	Jonathan	1	*	*	both parents confirmed
Goldrenette Freiherr von Berlepsch	1	mother	Ananasrenette	1	*	NA	NA	NA	NA	mother confirmed
Goldstar	1	mother	Rubin	1	*	NA	NA	NA	NA	mother confirmed
Greensleeves	1	both parents	Golden Delicious	1	*	James Grieve	1	*	*	both parents confirmed
Grosser klarer Astrachan	1	mother	Weisser Astrachan	1	*	NA	NA	NA	NA	mother confirmed
Grossherzog Friedrich von Baden	1	both parents	Bismarckapfel	1	*	Weisser Winterkalvill	1	NA	NA	mother confirmed/father rejected
Hauxapfel	1	mother	Roter Trierer Weinapfel	1	*	NA	NA	NA	NA	mother confirmed
Havelgold	1	both parents	Undine	1	*	Clivia	1	*	*	both parents confirmed
Heco	1	mother	Piros	1	*	NA	NA	NA	NA	mother confirmed
Helios	1	mother	Geheimrat Dr. Oldenburg	1	*	NA	NA	NA	NA	mother confirmed
Herma	1	mother	Jonathan	1	*	NA	NA	NA	NA	mother confirmed
Holiday	3	both parents	Macoun	1	*	Jonathan	1	*	*	both parents confirmed
Honeygold	1	mother	Golden Delicious	1	*	NA	NA	NA	NA	mother confirmed
Horei	3	father	NA	NA	NA	Golden Delicious	1	*	NA	father confirmed
Howgate Wonder	1	father	NA	NA	NA	Newton Wonder	1	NA	NA	father rejected
Idagold	1	both parents	Wagenerapfel	1	*	Esopus Spitzenburg	1	*	*	both parents confirmed
Idared	1	both parents	Jonathan	1	*	Wagenerapfel	1	*	*	both parents confirmed
Iduna	1	both parents	Golden Delicious	1	*	Weisser Winterglockenapfel	1	*	*	both parents confirmed
Ingol	1	both parents	Ingrid Marie	1	*	Golden Delicious	1	*	*	both parents confirmed
Ingrid Marie	1	mother	Cox Orange	1	*	NA	NA	NA	NA	mother confirmed
Ivette	1	both parents	Cox Orange	1	*	Golden Delicious	1	*	*	both parents confirmed
Jamba	1	both parents	Melba	1	*	James Grieve	1	*	*	both parents confirmed
James Grieve	1	father	NA	NA	NA	Cox Orange	1	*	NA	father confirmed
Jan Steen	1	both parents	Rote Sternrenette	1	*	Cox Orange	1	*	*	both parents confirmed
Jester	1	both parents	Worcester Parmaene	1	*	Golden Delicious	1	*	*	both parents confirmed
Johannes Boettner	1	both parents	Ontario	1	*	Charlamowsky	1	NA	NA	mother confirmed/father rejected
Jonadel	1	both parents	Jonathan	1	*	Delicious	1	*	*	both parents confirmed
Jonagram	3	father	NA	NA	NA	Jonathan	1	*	NA	father confirmed
Jonamac	1	both parents	McIntosh	1	*	Jonathan	1	*	*	both parents confirmed
Jonathan	1	mother	Esopus Spitzenburg	1	*	NA	NA	NA	NA	mother confirmed
Jongrimes	1	both parents	Jonathan	1	NA	Grimes Golden	1	*	NA	father confirmed/mother rejected
Joyce	1	mother	McIntosh	1	*	NA	NA	NA	NA	mother confirmed
Julia	1	both parents	Quinte	1	*	Discovery	1	*	*	both parents confirmed
Juno	1	both parents	Ontario	1	*	London Pepping	1	NA	NA	mother confirmed/father rejected
Katja	1	both parents	James Grieve	1	*	Worcester Parmaene	1	*	*	both parents confirmed
Kendall	1	mother	McIntosh	1	*	NA	NA	NA	NA	mother confirmed
Kidd's Orange Red	1	both parents	Cox Orange	1	*	Delicious	1	*	*	both parents confirmed
King David	1	mother	Jonathan	1	*	NA	NA	NA	NA	mother confirmed
Korei	3	mother	Golden Delicious	1		NA	NA	NA	NA	mother rejected
Kriemhild	1	mother	Weisser Klarapfel	1	*	NA	NA	NA	NA	mother confirmed
Kurzcox	1	both parents	Koeniglicher Kurzstiel	1	NA	Cox Orange	1	*	NA	father confirmed/mother rejected
Lady Williams	3	both parents	Granny Smith	1	*	Jonathan	1	NA	NA	mother confirmed/father rejected
Lane's Prince Albert	1	father	NA	NA	NA	Dumelows Seedling	1	NA	NA	father rejected
Laxtons Fortune	1	father	NA	NA	NA	Wealthy	1	*	NA	father confirmed
Laxtons Superb	1	father	NA	NA	NA	Cox Orange	1	*	NA	father confirmed
Laxtons Triumph	1	both parents	Goldparmaene	1	*	Cox Orange	1	*	*	both parents confirmed
Lobo	1	mother	McIntosh	1	*	NA	NA	NA	NA	mother confirmed
Lodi	1	father	NA	NA	NA	Weisser Klarapfel	1	*	NA	father confirmed
Lombarts Kalvill	1	mother	Weisser Winterkalvill	1		NA	NA	NA	NA	mother rejected
Lonjon	1	both parents	London Pepping	1	*	Jonathan	1	*	*	both parents confirmed
Lord Lambourne	1	both parents	James Grieve	1	*	Worcester Parmaene	1	*	*	both parents confirmed
Macoun	1	mother	McIntosh	1	*	NA	NA	NA	NA	mother confirmed
Maigold	1	both parents	Fraurotacher	1	*	Golden Delicious	1	*	*	both parents confirmed
Malling Kent	1	both parents	Cox Orange	1	*	Jonathan	1	NA	NA	mother confirmed/father rejected
Margol	1	both parents	Ingrid Marie	1	*	Golden Delicious	1	*	*	both parents confirmed
Marina	1	both parents	Kidd's Orange Red	1	*	Idared	1	*	*	both parents confirmed
Martini	1	mother	Cox Orange	1		NA	NA	NA	NA	mother rejected
Melba	1	mother	McIntosh	1	*	NA	NA	NA	NA	mother confirmed
Melodie	1	mother	Shampion	1	*	NA	NA	NA	NA	mother confirmed
Melrose	1	both parents	Jonathan	1	*	Delicious	1	*	*	both parents confirmed
Meran	1	mother	Golden Delicious	1	*	NA	NA	NA	NA	mother confirmed
Merton Beauty	1	both parents	Ellisons Orangenpepping	1	*	Cox Orange	1	*	*	both parents confirmed
Merton Charm	1	both parents	McIntosh	1	*	Cox Orange	1	*	*	both parents confirmed
Millicent Barnes	1	both parents	Gascoynes Scharlachroter	1	*	Cox Orange	1	*	*	both parents confirmed
Milton	1	both parents	Weisser Klarapfel	1	*	McIntosh	1	*	*	both parents confirmed
Minister von Hammerstein	1	mother	Landsberger Renette	1	*	NA	NA	NA	NA	mother confirmed
Minjon	1	both parents	Wealthy	1	*	Jonathan	1	NA	NA	mother confirmed/father rejected
Mio	1	mother	Worcester Parmaene	1	*	NA	NA	NA	NA	mother confirmed
Monarch	1	both parents	Peasgoods Sondergleichen	1	NA	Dumelows Seedling	1	*	*	both parents confirmed
Monroe	1	both parents	Jonathan	1	*	Rome Beauty	1	*	*	both parents confirmed
Muencheberg Nr. 5	3	mother	Geheimrat Dr. Oldenburg	1	*	NA	NA	NA	NA	mother confirmed
Murasaki	3	both parents	Jonathan	1	NA	Golden Delicious	1	NA	NA	both rejected
Nela	1	mother	Coop 2	1	*	NA	NA	NA	NA	mother confirmed
Neujahrsapfel	1	both parents	London Pepping	1	*	McIntosh	1	*	*	both parents confirmed
Obelisk	1	father	NA	NA	NA	McIntosh	1	*	NA	father confirmed
Odin	1	both parents	Golden Delicious	1	*	Ingrid Marie	1	*	*	both parents confirmed
Oetwiler Renette	1	father	NA	NA	NA	Goldparmaene	1	NA	NA	father rejected
Ontario	1	both parents	Wagenerapfel	1	*	Northern Spy	1	*	*	both parents confirmed
Orangenburg	1	both parents	Cox Orange	1	*	Geheimrat Dr. Oldenburg	1	*	*	both parents confirmed
Orleans Renette	1	both parents	Karmeliter Renette	1	*	Franzoesische Edelrenette	1	*	*	both parents confirmed
Otava	1	mother	Shampion	1	*	NA	NA	NA	NA	mother confirmed
Ozark Gold	1	mother	Golden Delicious	1	*	NA	NA	NA	NA	mother confirmed
Pia	1	both parents	Idared	1	*	Helios	1	*	*	both parents confirmed
Pidi	1	both parents	Britemac	1	*	Coop 2	1	*	*	both parents confirmed
Piflora	1	both parents	Idared	1	*	Golden Delicious	1	*	*	both parents confirmed
Pikant	1	both parents	Undine	1	*	Carola	1	*	*	both parents confirmed
Pikkolo	1	both parents	Clivia	1	*	Auralia	1	*	*	both parents confirmed
Pikora	1	both parents	Idared	1	*	Clivia	1	NA	NA	mother confirmed/father rejected
Pikosa	1	both parents	Pirella	1	*	Idared	1	*	*	both parents confirmed
Pilana	1	both parents	Pirella	1	*	Idared	1	*	*	both parents confirmed
Pillnitzer Roter 2	1	mother	Ernst Bosch	1	*	NA	NA	NA	NA	mother confirmed
Pilot	1	both parents	Clivia	1	*	Undine	1	*	*	both parents confirmed
Pimona	1	both parents	Clivia	1	*	Auralia	1	*	*	both parents confirmed
Pinett	1	both parents	Idared	1	*	Bancroft	1	*	*	both parents confirmed
Pingo	1	both parents	Idared	1	*	Bancroft	1	*	*	both parents confirmed
Pinova	1	both parents	Clivia	1	*	Golden Delicious	1	*	*	both parents confirmed
Pirella	1	both parents	Golden Delicious	1	*	Alkmene	1	*	*	both parents confirmed
Pirina	1	both parents	Alkmene	1	*	Geheimrat Dr. Oldenburg	1	*	*	both parents confirmed
Piros	1	both parents	Helios	1	*	Apollo	1	*	*	both parents confirmed
Pisaxa	1	father	NA	NA	NA	Pinova	1	*	NA	father confirmed
Pivita	1	both parents	Pinova	1	*	Idared	1	*	*	both parents confirmed
Pohorka	1	both parents	Cox Orange	1	*	Ontario	1	*	*	both parents confirmed
Pomfital 1	1	father	NA	NA	NA	Elstar	1	NA	NA	father rejected
President Roulin	1	father	NA	NA	NA	Bismarckapfel	1	*	NA	father confirmed
Prinz Albrecht von Preussen	1	mother	Kaiser Alexander	1	*	NA	NA	NA	NA	mother confirmed
Prinzessin Irene	1	both parents	Jonathan	1	*	Cox Orange	1	*	*	both parents confirmed
Quinte	1	both parents	Crimson Beauty	1	*	Melba	1	*	*	both parents confirmed
Rafzubin	1	both parents	Golden Delicious	1	*	Cox Orange	1	*	*	both parents confirmed
Rajka	1	mother	Shampion	1	*	NA	NA	NA	NA	mother confirmed
Realka	1	mother	Carola	1	*	NA	NA	NA	NA	mother confirmed
Reanda	1	mother	Clivia	1	*	NA	NA	NA	NA	mother confirmed
Rebella	1	both parents	Golden Delicious	1	*	Remo	1	*	*	both parents confirmed
Recolor	1	both parents	Regine	1	*	Reglindis	1	NA	NA	mother confirmed/father rejected
Regia	1	mother	Clivia	1	*	NA	NA	NA	NA	mother confirmed
Regine	1	mother	Kurzcox	1	*	NA	NA	NA	NA	mother confirmed
Reglindis	1	mother	James Grieve	1	*	NA	NA	NA	NA	mother confirmed
Reka	1	mother	James Grieve	1	*	NA	NA	NA	NA	mother confirmed
Rekarda	1	both parents	Golden Delicious	1	*	Remo	1	*	*	both parents confirmed
Releika	1	mother	Clivia	1	*	NA	NA	NA	NA	mother confirmed
Relinda	1	mother	Undine	1	*	NA	NA	NA	NA	mother confirmed
Remo	1	mother	James Grieve	1	*	NA	NA	NA	NA	mother confirmed
Rene	1	mother	James Grieve	1	*	NA	NA	NA	NA	mother confirmed
Renora	1	mother	Clivia	1	*	NA	NA	NA	NA	mother confirmed
Resi	1	mother	Clivia	1	*	NA	NA	NA	NA	mother confirmed
Resista	1	mother	Coop 2	1		NA	NA	NA	NA	mother rejected
Retina	1	mother	Apollo	1	*	NA	NA	NA	NA	mother confirmed
Reverend W. Wilks	1	mother	Peasgoods Sondergleichen	1	*	NA	NA	NA	NA	mother confirmed
Rheinlands Ruhm	1	mother	Goldparmaene	1	*	NA	NA	NA	NA	mother confirmed
Rival	1	both parents	Peasgoods Sondergleichen	1	*	Cox Orange	1	*	*	both parents confirmed
Rosemary Russet	1	both parents	Cox Orange	1	*	Muskatrenette	1	NA	NA	mother confirmed/father rejected
Roter Standard	1	mother	Safranpepping	1	*	NA	NA	NA	NA	mother confirmed
Rubin	1	both parents	Golden Delicious	1	*	Lord Lambourne	1	*	*	both parents confirmed
Rubinola	1	both parents	Coop 2	1	*	Rubin	1	*	*	both parents confirmed
Safranpepping	1	mother	Gelber Bellefleur	1		NA	NA	NA	NA	mother rejected
Sansa	1	both parents	Gala	1	*	Akane	1	*	*	both parents confirmed
Santana	1	both parents	Elstar	1	*	Coop 4	1	NA	NA	mother confirmed/father rejected
Schoener aus Elmpt	1	father	NA	NA	NA	Roter Bellefleur	1	NA	NA	father rejected
Schoener aus Miltenberg	1	mother	Grahams Jubilaeumsapfel	1		NA	NA	NA	NA	mother rejected
Schoener aus Mlejew	1	both parents	Goldparmaene	1	*	McIntosh	1	*	*	both parents confirmed
Schoener aus Pontoise	1	mother	Kaiser Alexander	1	*	NA	NA	NA	NA	mother confirmed
Schweizer Orangenapfel	1	both parents	Ontario	1	*	Cox Orange	1	*	*	both parents confirmed
Sciglo	1	mother	Gala	1	*	NA	NA	NA	NA	mother confirmed
Shampion	1	both parents	Golden Delicious	1	*	Lord Lambourne	1	*	*	both parents confirmed
Shin Indo	3	father	NA	NA	NA	Golden Delicious	1	*	NA	father confirmed
Shinko	3	father	NA	NA	NA	Jonathan	1	*	NA	father confirmed
Shinsei	3	both parents	Golden Delicious	1	*	Early McIntosh	1	*	*	both parents confirmed
Signe Tillisch	1	mother	Weisser Winterkalvill	1		NA	NA	NA	NA	mother rejected
Slava Pobeditelaam	1	both parents	Weisser Klarapfel	1	*	McIntosh	1	*	*	both parents confirmed
Sommerregent	1	both parents	Anton Fischer	1	*	James Grieve	1	*	*	both parents confirmed
Spartan	1	mother	McIntosh	1	*	NA	NA	NA	NA	mother confirmed
Spencer	1	both parents	McIntosh	1	*	Golden Delicious	1	*	*	both parents confirmed
Sperenza	3	mother	Wagenerapfel	1	*	NA	NA	NA	NA	mother confirmed
Strauwalds Parmaene	1	mother	Goldparmaene	1	*	NA	NA	NA	NA	mother confirmed
Summerland	1	both parents	McIntosh	1	*	Golden Delicious	1	*	*	both parents confirmed
Summerred	1	mother	Summerland	1	*	NA	NA	NA	NA	mother confirmed
Sunrise	1	mother	Northern Spy	1		NA	NA	NA	NA	mother rejected
Tannenkrueger	1	father	NA	NA	NA	Goldparmaene	1	*	NA	father confirmed
Telamon	1	both parents	McIntosh	1	*	Golden Delicious	1	*	*	both parents confirmed
Thurgauer Weinapfel	1	mother	Fraurotacher	1	*	NA	NA	NA	NA	mother confirmed
Topaz	1	mother	Rubin	1	*	NA	NA	NA	NA	mother confirmed
Tsugaru	3	mother	Golden Delicious	1	*	NA	NA	NA	NA	mother confirmed
Tuscan	1	both parents	McIntosh	1	*	Greensleeves	1	*	*	both parents confirmed
Tydemans Early	1	both parents	McIntosh	1	*	Worcester Parmaene	1	*	*	both parents confirmed
Tydemans Oktoberpepping	1	both parents	Cox Orange	1	*	Ellisons Orangenpepping	1	*	*	both parents confirmed
Uhlhorns Augustkalvill	1	mother	Fraas Sommerkalvill	1		NA	NA	NA	NA	mother rejected
Undine	1	mother	Jonathan	1	*	NA	NA	NA	NA	mother confirmed
Vesna	1	mother	Shampion	1	*	NA	NA	NA	NA	mother confirmed
Warder	3	mother	Rome Beauty	1	*	NA	NA	NA	NA	mother confirmed
Weisser Winterglockenapfel	1	both parents	Boikenapfel	1	*	Prinzenapfel	1	*	*	both parents confirmed
Werdersche Wachsrenette	3	mother	Glogierowka	1		NA	NA	NA	NA	mother rejected
Winston	1	both parents	Cox Orange	1	*	Worcester Parmaene	1	NA	NA	mother confirmed/father rejected
Zuccalmaglios Renette	1	mother	Ananasrenette	1	*	NA	NA	NA	NA	mother confirmed
