# Supplementary material for: Pomological and Molecular Characterization of Apple Cultivars in the German Fruit Genebank
Source: Plants (Basel). 2024 Sep 26;13(19):2699. doi: 10.3390/plants13192699 (PMC11478905; doi:10.3390/plants13192699)
Supplement: Supplementary file 1 [file plants-13-02699-s001.zip › MDPI_Supplementary_Textfile_1.txt]

Supplementary Textfile 1: direct output of Structure analysis. Sensitive information (i.e. folder names) was manually removed.

----------------------------------------------------
STRUCTURE by Pritchard, Stephens and Donnelly (2000)
     and Falush, Stephens and Pritchard (2003)
       Code by Pritchard, Falush and Hubisz
             Version 2.3.4 (Jul 2012)
----------------------------------------------------


Command line arguments:   manually removed
Input File:    manually removed

Run parameters:
   569 individuals
   17 loci
   4 populations assumed
   1000000 Burn-in period
   1000000 Reps
LOCPRIOR model used


--------------------------------------------
Proportion of membership of each pre-defined
 population in each of the 4 clusters

Given    Inferred Clusters              Number of
 Pop       1      2      3      4      Individuals

  1:     0.749  0.081  0.008  0.163      156
  2:     0.649  0.129  0.010  0.213      137
  3:     0.467  0.241  0.099  0.193      139
  4:     0.172  0.307  0.372  0.149      137
--------------------------------------------

Allele-freq. divergence among pops (Net nucleotide distance),
computed using point estimates of P.

      1       2       3       4      
 1      -    0.0980  0.0764  0.0411  
 2   0.0980     -    0.1615  0.1086  
 3   0.0764  0.1615     -    0.1187  
 4   0.0411  0.1086  0.1187     -    

Average distances (expected heterozygosity) between individuals in same cluster:
cluster  1  : 0.8219 
cluster  2  : 0.6831 
cluster  3  : 0.6711 
cluster  4  : 0.8114 

--------------------------------------------
Estimated Ln Prob of Data   = -37889.2
Mean value of ln likelihood = -37328.4
Variance of ln likelihood   = 1121.7
Mean value of alpha         = 0.5158

Mean value of alpha_local for each location:
	location  1:  0.5373  0.0683  0.0002  0.1260
	location  2:  0.6082  0.1299  0.0029  0.2951
	location  3:  0.3753  0.1904  0.0821  0.1389
	location  4:  0.1879  0.4080  0.4571  0.1855

Mean value of Fst_1         = 0.0254
Mean value of Fst_2         = 0.2485
Mean value of Fst_3         = 0.2878
Mean value of Fst_4         = 0.1076

Mean value of r = 6.1815

Inferred ancestry of individuals:
        Label (%Miss) Pop:  Inferred clusters
  1 Edelborsdor    (0)    1 :  0.824 0.034 0.000 0.142 
  2 Koenigliche    (0)    1 :  0.935 0.024 0.000 0.040 
  3 Alantapfel    (0)    1 :  0.827 0.076 0.000 0.096 
  4 Goldparmaen    (0)    1 :  0.937 0.054 0.000 0.008 
  5 Franzoesisc    (0)    1 :  0.978 0.011 0.000 0.010 
  6 Safranapfel    (0)    1 :  0.480 0.010 0.000 0.510 
  7 LondonPeppi    (0)    1 :  0.952 0.012 0.000 0.036 
  8  Annurca    (0)    1 :  0.942 0.013 0.000 0.045 
  9 Sommerparma    (0)    1 :  0.895 0.039 0.000 0.066 
 10 WeisserWint    (0)    1 :  0.910 0.070 0.000 0.019 
 11 KaiserAlexa    (0)    1 :  0.057 0.811 0.000 0.132 
 12 Charlamowsk    (0)    1 :  0.035 0.019 0.000 0.945 
 13 Purpurroter    (0)    1 :  0.963 0.018 0.000 0.019 
 14 Muskatrenet    (0)    1 :  0.397 0.580 0.000 0.022 
 15 RoterHerbst    (0)    1 :  0.904 0.051 0.000 0.045 
 16 OrleansRene    (0)    1 :  0.963 0.028 0.000 0.009 
 17 GrosserApi    (0)    1 :  0.936 0.015 0.000 0.048 
 18 KleinerApi    (0)    1 :  0.891 0.005 0.000 0.104 
 19 RoterWinter    (0)    1 :  0.897 0.063 0.000 0.039 
 20 Gilliflower    (0)    1 :  0.759 0.202 0.015 0.024 
 21 Druewken    (0)    1 :  0.264 0.013 0.000 0.723 
 22 WeisserAstr    (0)    1 :  0.038 0.005 0.000 0.957 
 23 Knaeckerla    (0)    1 :  0.942 0.009 0.000 0.049 
 24 BraunerMata    (0)    1 :  0.971 0.005 0.000 0.024 
 25 KarmeliterR    (0)    1 :  0.954 0.038 0.000 0.009 
 26 ChampagnerR    (0)    1 :  0.986 0.006 0.000 0.008 
 27 BrautapfelA    (0)    1 :  0.877 0.007 0.000 0.116 
 28 EnglischerS    (0)    1 :  0.871 0.026 0.000 0.103 
 29 Schlotterap    (5)    1 :  0.181 0.228 0.000 0.591 
 30 HasenkopfAn    (0)    1 :  0.831 0.051 0.000 0.117 
 31 Stenbock    (0)    1 :  0.072 0.008 0.000 0.920 
 32  ApiNoir    (0)    1 :  0.890 0.005 0.000 0.105 
 33 Schmidberge    (0)    1 :  0.865 0.009 0.000 0.126 
 34 KoeniginSop    (0)    1 :  0.881 0.089 0.000 0.030 
 35  Fameuse    (0)    1 :  0.523 0.031 0.000 0.445 
 36 GelberBelle    (0)    1 :  0.876 0.040 0.005 0.079 
 37 LausitzerNe    (0)    1 :  0.473 0.010 0.000 0.517 
 38   Akeroe    (0)    1 :  0.094 0.004 0.000 0.901 
 39 RoterBellef    (0)    1 :  0.947 0.014 0.000 0.040 
 40 DanzigerKan    (0)    1 :  0.946 0.010 0.000 0.044 
 41 Ostfriesisc    (0)    1 :  0.913 0.051 0.000 0.035 
 42 KleinerFlei    (0)    1 :  0.914 0.010 0.000 0.076 
 43 DerLeckerbi    (0)    1 :  0.953 0.020 0.000 0.027 
 44 KasselerRen    (0)    1 :  0.986 0.005 0.000 0.009 
 45 Zwiebelbors    (5)    1 :  0.954 0.005 0.000 0.041 
 46 Wiesenapfel    (0)    1 :  0.979 0.007 0.000 0.013 
 47 RoterAstrac    (0)    1 :  0.172 0.024 0.000 0.804 
 48 Prinzenapfe    (0)    1 :  0.908 0.015 0.000 0.076 
 49 ApfelausHaw    (0)    1 :  0.811 0.176 0.000 0.013 
 50 EsopusSpitz    (0)    1 :  0.944 0.031 0.003 0.022 
 51 Wagenerapfe    (0)    1 :  0.976 0.009 0.002 0.014 
 52 Keswick'sKu    (0)    1 :  0.956 0.022 0.000 0.021 
 53 Pfirsichrot    (0)    1 :  0.176 0.163 0.000 0.661 
 54 Gewuerzluik    (0)    1 :  0.869 0.007 0.000 0.124 
 55 Gretapfel    (0)    1 :  0.975 0.007 0.000 0.018 
 56 Sternapi    (0)    1 :  0.920 0.018 0.000 0.062 
 57 Herbststrei    (0)    1 :  0.150 0.017 0.000 0.833 
 58 McIntosh    (0)    1 :  0.090 0.006 0.000 0.903 
 59 Malvesier    (0)    1 :  0.933 0.012 0.000 0.055 
 60 Kirschweinl    (5)    1 :  0.926 0.005 0.000 0.069 
 61 RoterBoehmi    (0)    1 :  0.875 0.003 0.000 0.122 
 62 Carpentin    (0)    1 :  0.982 0.005 0.000 0.013 
 63 GruenerFuer    (0)    1 :  0.721 0.220 0.000 0.059 
 64 RoterHauptm    (0)    1 :  0.536 0.434 0.000 0.030 
 65 GelberEdela    (0)    1 :  0.958 0.014 0.000 0.028 
 66 Ananasrenet    (0)    1 :  0.975 0.014 0.000 0.011 
 67 WeisserKlar    (0)    1 :  0.057 0.005 0.000 0.937 
 68 WeisserWint    (0)    1 :  0.512 0.013 0.000 0.475 
 69 NorthernSpy    (0)    1 :  0.985 0.005 0.000 0.011 
 70 Himbeerapfe    (0)    1 :  0.913 0.031 0.000 0.056 
 71 Demokrat    (0)    1 :  0.397 0.581 0.000 0.022 
 72 StinaLohman    (0)    1 :  0.971 0.019 0.000 0.010 
 73 Heuchelheim    (0)    1 :  0.248 0.543 0.000 0.209 
 74  Zelenka    (0)    1 :  0.948 0.007 0.000 0.045 
 75 Halberstaed    (0)    1 :  0.953 0.012 0.000 0.034 
 76 Wildeshause    (0)    1 :  0.954 0.025 0.000 0.021 
 77 Rotgestreif    (0)    1 :  0.800 0.007 0.000 0.192 
 78 Rotfranch    (0)    1 :  0.905 0.013 0.000 0.083 
 79 GelberRicha    (0)    1 :  0.972 0.006 0.000 0.022 
 80 BaumannsRen    (0)    1 :  0.986 0.003 0.000 0.011 
 81 Steirischer    (0)    1 :  0.919 0.013 0.000 0.067 
 82 GubenerWarr    (0)    1 :  0.468 0.008 0.000 0.525 
 83 RenetteduMa    (0)    1 :  0.976 0.007 0.000 0.016 
 84 ParkersPepp    (0)    1 :  0.957 0.028 0.000 0.014 
 85 Suederhex    (0)    1 :  0.959 0.017 0.000 0.024 
 86 Hartapfel    (0)    1 :  0.974 0.005 0.000 0.021 
 87 Hochzeitsap    (0)    1 :  0.951 0.007 0.000 0.042 
 88 KandilSinap    (0)    1 :  0.900 0.080 0.000 0.021 
 89 KleinerLang    (0)    1 :  0.361 0.031 0.000 0.608 
 90 Metzrenette    (0)    1 :  0.982 0.004 0.000 0.014 
 91 UphuserTiet    (0)    1 :  0.964 0.006 0.000 0.030 
 92 Puntschapfe    (0)    1 :  0.822 0.111 0.000 0.067 
 93 Spaetbluehe    (0)    1 :  0.665 0.004 0.000 0.331 
 94 OetwilerRen    (0)    1 :  0.945 0.016 0.000 0.039 
 95 Schoeneraus    (0)    1 :  0.968 0.007 0.000 0.025 
 96 Spielberger    (0)    1 :  0.976 0.007 0.000 0.017 
 97 SulingerGru    (0)    1 :  0.910 0.022 0.000 0.068 
 98 Schoeneraus    (0)    1 :  0.981 0.008 0.000 0.011 
 99 Cornwallise    (0)    1 :  0.926 0.029 0.000 0.045 
100 Boehmischer    (5)    1 :  0.177 0.063 0.000 0.759 
101 Birnfoermig    (5)    1 :  0.931 0.017 0.000 0.052 
102 LangtonsSon    (0)    1 :  0.934 0.029 0.000 0.037 
103 Vaterapfelo    (0)    1 :  0.905 0.006 0.000 0.090 
104 GelbeSaechs    (0)    1 :  0.939 0.013 0.000 0.048 
105 GloriaMundi    (0)    1 :  0.961 0.022 0.000 0.017 
106 GrimesGolde    (0)    1 :  0.534 0.004 0.453 0.010 
107 LeitheimerS    (0)    1 :  0.741 0.056 0.000 0.203 
108 EgremontRus    (0)    1 :  0.968 0.017 0.000 0.015 
109 Freudenberg    (0)    1 :  0.788 0.006 0.000 0.205 
110 ManksKueche    (0)    1 :  0.944 0.016 0.001 0.039 
111 RomeBeauty    (0)    1 :  0.950 0.029 0.000 0.020 
112 MulthauptsR    (0)    1 :  0.943 0.042 0.000 0.015 
113 Virginische    (0)    1 :  0.057 0.004 0.000 0.939 
114 MaidenBlush    (0)    1 :  0.960 0.026 0.001 0.013 
115  Winesap    (0)    1 :  0.807 0.008 0.000 0.184 
116   Ortley    (0)    1 :  0.951 0.038 0.000 0.010 
117 Limoniapfel    (0)    1 :  0.721 0.018 0.000 0.261 
118 Schoeneraus    (0)    1 :  0.702 0.015 0.000 0.283 
119 UelzenerKal    (0)    1 :  0.862 0.035 0.000 0.103 
120 HeslacherGe    (0)    1 :  0.895 0.007 0.000 0.098 
121 SchieblersT    (0)    1 :  0.884 0.008 0.000 0.108 
122 MueschensRo    (0)    1 :  0.950 0.014 0.000 0.036 
123 Rheinischer    (0)    1 :  0.969 0.007 0.001 0.024 
124 Nathusius'T    (0)    1 :  0.812 0.011 0.000 0.176 
125 CoxPomona    (0)    1 :  0.173 0.808 0.000 0.018 
126 CoxOrange    (0)    1 :  0.029 0.965 0.000 0.006 
127 GelberOster    (0)    1 :  0.856 0.015 0.000 0.129 
128 Jonathan    (0)    1 :  0.132 0.097 0.749 0.022 
129 AdamsParmae    (0)    1 :  0.975 0.014 0.000 0.010 
130 Antonovka    (0)    1 :  0.257 0.012 0.000 0.731 
131 Boertlinger    (0)    1 :  0.983 0.004 0.002 0.012 
132 Boikenapfel    (0)    1 :  0.973 0.006 0.000 0.021 
133  Cellini    (0)    1 :  0.404 0.585 0.000 0.011 
134   Benoni    (0)    1 :  0.973 0.006 0.000 0.021 
135 AdersleberK    (0)    1 :  0.237 0.576 0.000 0.187 
136 MoringerRos    (0)    1 :  0.250 0.008 0.000 0.742 
137 RoteSternre    (0)    1 :  0.867 0.006 0.000 0.127 
138 Zimtrenette    (0)    1 :  0.967 0.022 0.000 0.012 
139 GoehringsRe    (0)    1 :  0.058 0.933 0.000 0.009 
140 RosemaryRus    (0)    1 :  0.211 0.764 0.000 0.025 
141 Luikenapfel    (0)    1 :  0.960 0.003 0.000 0.037 
142 DietzerWint    (0)    1 :  0.350 0.148 0.000 0.502 
143 CludiusHerb    (0)    1 :  0.241 0.031 0.000 0.728 
144 DeutscherGo    (0)    1 :  0.953 0.024 0.000 0.023 
145 LordSuffiel    (0)    1 :  0.778 0.204 0.000 0.018 
146 EdlerRosens    (0)    1 :  0.504 0.013 0.000 0.483 
147 AltlaenderP    (0)    1 :  0.970 0.006 0.000 0.024 
148 Lane'sPrinc    (0)    1 :  0.965 0.024 0.000 0.011 
149 Landsberger    (0)    1 :  0.394 0.589 0.000 0.017 
150 FeuerroterT    (0)    1 :  0.813 0.007 0.000 0.180 
151 Maschanzker    (0)    1 :  0.188 0.012 0.000 0.800 
152 ApfelausHal    (0)    1 :  0.952 0.010 0.000 0.038 
153 WeidnersGol    (0)    1 :  0.973 0.011 0.000 0.016 
154 MillersSeed    (0)    1 :  0.970 0.019 0.000 0.011 
155 Brownlee'sR    (0)    1 :  0.583 0.401 0.000 0.016 
156 LadySudeley    (0)    1 :  0.842 0.024 0.000 0.134 
157 DoberanerRe    (5)    2 :  0.814 0.037 0.000 0.148 
158 Purpurroter    (0)    2 :  0.850 0.017 0.000 0.132 
159 MaibiersPar    (0)    2 :  0.781 0.024 0.001 0.195 
160 FraasSommer    (0)    2 :  0.596 0.104 0.000 0.300 
161 AltlaenderR    (0)    2 :  0.859 0.052 0.000 0.089 
162 Engelshofer    (0)    2 :  0.945 0.009 0.000 0.046 
163 OberdiecksR    (0)    2 :  0.716 0.235 0.000 0.049 
164 Pommerscher    (0)    2 :  0.111 0.023 0.000 0.866 
165 ThurgauerWe    (0)    2 :  0.685 0.020 0.000 0.295 
166 Grosserklar    (0)    2 :  0.044 0.009 0.000 0.947 
167 SuesserPfaf    (0)    2 :  0.905 0.021 0.000 0.075 
168 HimbselsRam    (0)    2 :  0.735 0.051 0.000 0.214 
169 KruegersDic    (0)    2 :  0.918 0.017 0.000 0.064 
170 Gestreifter    (0)    2 :  0.950 0.014 0.000 0.036 
171 PeasgoodsSo    (0)    2 :  0.227 0.593 0.000 0.180 
172   Salome    (0)    2 :  0.907 0.057 0.001 0.035 
173 Engelsberge    (0)    2 :  0.916 0.011 0.001 0.073 
174 Oberlaender    (0)    2 :  0.386 0.055 0.000 0.559 
175 Kloppenheim    (0)    2 :  0.961 0.009 0.000 0.030 
176 RamburMorti    (0)    2 :  0.948 0.020 0.001 0.031 
177 Dithmarsche    (0)    2 :  0.928 0.023 0.002 0.047 
178 OhioRenette    (0)    2 :  0.921 0.031 0.000 0.047 
179 Weisskante    (0)    2 :  0.274 0.143 0.001 0.582 
180 AnnieElizab    (0)    2 :  0.956 0.016 0.003 0.025 
181 Koeniginapf    (0)    2 :  0.415 0.428 0.000 0.157 
182 Franzoesisc    (0)    2 :  0.950 0.016 0.001 0.033 
183 Koenigsapfe    (0)    2 :  0.280 0.068 0.001 0.650 
184 Edelroter    (0)    2 :  0.850 0.006 0.000 0.144 
185 BurchardsNe    (0)    2 :  0.779 0.143 0.000 0.079 
186 Glanzrenett    (0)    2 :  0.694 0.022 0.001 0.282 
187 Spaetbluehe    (0)    2 :  0.881 0.008 0.001 0.110 
188 HerzoginOlg    (5)    2 :  0.093 0.042 0.000 0.865 
189 PrinzessinL    (5)    2 :  0.825 0.023 0.001 0.151 
190 SchalbyerRo    (0)    2 :  0.883 0.009 0.001 0.106 
191 Batullenapf    (0)    2 :  0.768 0.040 0.000 0.191 
192 PannemannsT    (5)    2 :  0.892 0.055 0.003 0.051 
193 oehringerBl    (0)    2 :  0.865 0.006 0.005 0.123 
194 Winterbanan    (0)    2 :  0.573 0.072 0.272 0.083 
195 Chuesenrain    (0)    2 :  0.884 0.019 0.000 0.097 
196 Wilkenburge    (0)    2 :  0.793 0.044 0.000 0.163 
197 Grenadier    (0)    2 :  0.949 0.022 0.000 0.029 
198 HagloeCrab    (0)    2 :  0.531 0.187 0.000 0.282 
199 KronprinzRu    (0)    2 :  0.730 0.014 0.001 0.256 
200 Paeregaards    (0)    2 :  0.658 0.061 0.000 0.282 
201 RenetteEvag    (0)    2 :  0.851 0.105 0.001 0.043 
202 Westfaelisc    (0)    2 :  0.537 0.024 0.000 0.439 
203 NaumburgerT    (0)    2 :  0.570 0.008 0.000 0.421 
204 Grasbluemch    (0)    2 :  0.633 0.006 0.000 0.360 
205 PrinzAlbrec    (0)    2 :  0.568 0.274 0.000 0.158 
206 BernerRosen    (0)    2 :  0.856 0.092 0.000 0.051 
207 WeisserWint    (0)    2 :  0.931 0.017 0.000 0.051 
208 SigneTillis    (0)    2 :  0.248 0.588 0.000 0.163 
209 GrannySmith    (0)    2 :  0.687 0.281 0.000 0.032 
210 Glogierowka    (0)    2 :  0.443 0.164 0.000 0.393 
211 Schoeneraus    (0)    2 :  0.668 0.206 0.000 0.125 
212 Transparent    (0)    2 :  0.122 0.331 0.002 0.545 
213 DuelmenerRo    (0)    2 :  0.559 0.022 0.000 0.419 
214 GascoynesSc    (0)    2 :  0.187 0.669 0.001 0.143 
215 JuwelausKir    (0)    2 :  0.873 0.060 0.000 0.067 
216 Bismarckapf    (0)    2 :  0.068 0.903 0.000 0.029 
217 DeansKueche    (0)    2 :  0.921 0.032 0.000 0.046 
218 AusbacherRo    (0)    2 :  0.762 0.032 0.001 0.205 
219 CrawleyBeau    (0)    2 :  0.812 0.152 0.001 0.036 
220 NeuerEnglis    (0)    2 :  0.707 0.044 0.000 0.249 
221 GrafLuxburg    (0)    2 :  0.959 0.019 0.000 0.021 
222 RoterTriere    (0)    2 :  0.843 0.062 0.002 0.093 
223 LordGrosven    (0)    2 :  0.771 0.201 0.000 0.028 
224 RenettedeFa    (0)    2 :  0.965 0.018 0.000 0.017 
225 Langsuesser    (0)    2 :  0.776 0.032 0.000 0.192 
226 WorcesterPa    (0)    2 :  0.109 0.722 0.000 0.168 
227 RoterWiesli    (0)    2 :  0.922 0.026 0.000 0.051 
228 Krumstedter    (0)    2 :  0.714 0.085 0.001 0.200 
229  Ontario    (0)    2 :  0.970 0.012 0.000 0.018 
230 Quittenfoer    (0)    2 :  0.879 0.012 0.001 0.108 
231 EllisonsOra    (0)    2 :  0.171 0.800 0.000 0.028 
232  Martini    (0)    2 :  0.947 0.018 0.000 0.034 
233 GroningerKr    (0)    2 :  0.941 0.026 0.000 0.033 
234 Kaesapfel    (0)    2 :  0.110 0.013 0.000 0.877 
235 Borowinka    (0)    2 :  0.349 0.012 0.002 0.638 
236 Marienwerde    (0)    2 :  0.852 0.051 0.012 0.086 
237 WerderscheW    (0)    2 :  0.917 0.039 0.000 0.044 
238  Filippa    (0)    2 :  0.889 0.009 0.000 0.102 
239 Zuccalmagli    (0)    2 :  0.933 0.029 0.001 0.038 
240   Martha    (0)    2 :  0.090 0.034 0.000 0.875 
241 Schoeneraus    (0)    2 :  0.259 0.025 0.000 0.716 
242 Delicious    (0)    2 :  0.932 0.011 0.000 0.057 
243 Schoeneraus    (0)    2 :  0.939 0.011 0.001 0.050 
244 EliseRathke    (0)    2 :  0.916 0.010 0.000 0.073 
245 Goldrenette    (0)    2 :  0.914 0.047 0.001 0.038 
246  Hermann    (0)    2 :  0.578 0.010 0.000 0.412 
247 MarenNissen    (0)    2 :  0.904 0.023 0.000 0.073 
248 JamesGrieve    (0)    2 :  0.101 0.854 0.000 0.045 
249     Creo    (0)    2 :  0.451 0.512 0.002 0.035 
250 CrimsonBeau    (0)    2 :  0.118 0.048 0.000 0.835 
251 Baenziger    (0)    2 :  0.937 0.013 0.000 0.049 
252 FuerstBluec    (0)    2 :  0.836 0.015 0.001 0.148 
253 KorbacherEd    (0)    2 :  0.853 0.023 0.000 0.124 
254 Knebusch    (0)    2 :  0.686 0.198 0.001 0.116 
255 Haeckerapfe    (0)    2 :  0.961 0.016 0.002 0.022 
256 Ministervon    (0)    2 :  0.578 0.356 0.001 0.065 
257 GoldMedal    (0)    2 :  0.884 0.074 0.000 0.042 
258 Ravensberge    (0)    2 :  0.914 0.009 0.000 0.077 
259 Siebenschla    (0)    2 :  0.861 0.009 0.000 0.129 
260 Adamsapfel    (0)    2 :  0.869 0.017 0.000 0.114 
261 AllingtonPe    (0)    2 :  0.426 0.542 0.004 0.028 
262 Wachendorfe    (0)    2 :  0.964 0.013 0.000 0.022 
263 RedersGoldr    (0)    2 :  0.363 0.068 0.000 0.569 
264 GrahamsJubi    (0)    2 :  0.869 0.026 0.000 0.105 
265 AntonovkaPo    (0)    2 :  0.252 0.032 0.000 0.716 
266  Monarch    (0)    2 :  0.483 0.492 0.000 0.025 
267 AntonovkaKa    (5)    2 :  0.349 0.035 0.000 0.615 
268 KaltererBoe    (0)    2 :  0.900 0.007 0.002 0.091 
269 DitzelsRose    (0)    2 :  0.872 0.007 0.000 0.121 
270 AngelnerBor    (0)    2 :  0.960 0.010 0.000 0.030 
271 CharlesRoss    (0)    2 :  0.152 0.762 0.001 0.086 
272 GoldenDelic    (0)    2 :  0.036 0.005 0.945 0.014 
273  OhmPaul    (0)    2 :  0.044 0.013 0.000 0.942 
274 HimbacherGr    (0)    2 :  0.963 0.014 0.006 0.018 
275 GlorievanHo    (0)    2 :  0.972 0.007 0.001 0.021 
276 KingDavid    (0)    2 :  0.744 0.219 0.002 0.035 
277 Grossherzog    (0)    2 :  0.366 0.526 0.000 0.108 
278 WeisserTrie    (0)    2 :  0.642 0.132 0.000 0.226 
279 Simirenko    (0)    2 :  0.592 0.265 0.013 0.130 
280 GeheimratBr    (0)    2 :  0.951 0.016 0.001 0.032 
281 FrauMargare    (0)    2 :  0.740 0.202 0.000 0.058 
282 Pfaffenhofe    (0)    2 :  0.575 0.064 0.000 0.361 
283  Rebekka    (0)    2 :  0.120 0.447 0.000 0.433 
284 FiessersErs    (0)    2 :  0.575 0.360 0.000 0.065 
285 GeheimratDr    (0)    2 :  0.072 0.899 0.000 0.029 
286 LaxtonsSupe    (0)    2 :  0.160 0.824 0.000 0.015 
287  Sunrise    (5)    2 :  0.218 0.007 0.003 0.772 
288    Melba    (0)    2 :  0.054 0.009 0.000 0.937 
289    Joyce    (0)    2 :  0.052 0.012 0.000 0.937 
290     Lobo    (0)    2 :  0.081 0.039 0.000 0.879 
291 Cortland    (0)    2 :  0.385 0.016 0.000 0.598 
292 FrueherVict    (0)    2 :  0.862 0.116 0.000 0.022 
293 GustavsDaue    (0)    2 :  0.875 0.062 0.001 0.063 
294    Rival    (0)    3 :  0.068 0.894 0.022 0.016 
295 RuhmausKirc    (0)    3 :  0.076 0.066 0.008 0.849 
296 WettringerT    (0)    3 :  0.758 0.010 0.089 0.143 
297 ErnstBosch    (0)    3 :  0.856 0.020 0.069 0.055 
298 Wohlschmeck    (0)    3 :  0.890 0.039 0.018 0.053 
299 Dithmarsche    (0)    3 :  0.936 0.035 0.010 0.019 
300 Rheinisches    (0)    3 :  0.923 0.012 0.026 0.040 
301 Fettapfel    (0)    3 :  0.217 0.175 0.006 0.602 
302 ApfelausGru    (0)    3 :  0.452 0.449 0.084 0.014 
303 GelbeSchles    (0)    3 :  0.957 0.019 0.012 0.012 
304 Bittenfelde    (0)    3 :  0.922 0.010 0.042 0.026 
305 GeheimratWe    (0)    3 :  0.928 0.056 0.007 0.009 
306 Lautertaler    (0)    3 :  0.905 0.009 0.057 0.029 
307 EdwardVII    (0)    3 :  0.905 0.040 0.027 0.027 
308 HerzogvonCu    (0)    3 :  0.960 0.024 0.006 0.010 
309 Schoeneraus    (0)    3 :  0.950 0.018 0.015 0.017 
310 Reichtragen    (0)    3 :  0.235 0.030 0.005 0.731 
311 Schoeneraus    (0)    3 :  0.967 0.017 0.005 0.011 
312 LaxtonsTriu    (0)    3 :  0.382 0.602 0.009 0.008 
313 Schoeneraus    (0)    3 :  0.940 0.028 0.009 0.023 
314 PohlsSchlot    (0)    3 :  0.263 0.348 0.013 0.376 
315 MillicentBa    (0)    3 :  0.023 0.961 0.007 0.009 
316 ReverendW.W    (0)    3 :  0.333 0.611 0.008 0.048 
317 LaxtonsFort    (0)    3 :  0.032 0.543 0.219 0.207 
318 Oberlausitz    (0)    3 :  0.505 0.326 0.017 0.151 
319 StrauwaldsP    (0)    3 :  0.916 0.032 0.040 0.012 
320 Tannenkrueg    (0)    3 :  0.906 0.055 0.024 0.015 
321 LombartsKal    (0)    3 :  0.826 0.115 0.045 0.015 
322 Safranpeppi    (0)    3 :  0.281 0.100 0.046 0.574 
323 RoterOsterk    (0)    3 :  0.611 0.251 0.115 0.024 
324 BorsdorferK    (0)    3 :  0.219 0.049 0.009 0.723 
325 LordLambour    (0)    3 :  0.064 0.916 0.006 0.014 
326    Linda    (0)    3 :  0.064 0.027 0.019 0.890 
327 EarlyMcInto    (0)    3 :  0.043 0.015 0.008 0.934 
328   Macoun    (0)    3 :  0.245 0.013 0.025 0.717 
329   Milton    (0)    3 :  0.029 0.016 0.008 0.948 
330 IngridMarie    (0)    3 :  0.056 0.908 0.024 0.012 
331 Franksenapf    (0)    3 :  0.862 0.090 0.020 0.028 
332 JohannesBoe    (0)    3 :  0.880 0.105 0.005 0.009 
333   Monroe    (0)    3 :  0.204 0.187 0.577 0.033 
334 Westfaelisc    (0)    3 :  0.911 0.060 0.009 0.019 
335    Atlas    (0)    3 :  0.091 0.170 0.007 0.732 
336  Kendall    (0)    3 :  0.058 0.017 0.010 0.915 
337   Minjon    (0)    3 :  0.244 0.116 0.128 0.512 
338 PresidentRo    (0)    3 :  0.256 0.709 0.011 0.025 
339    Diana    (0)    3 :  0.601 0.330 0.015 0.054 
340 RheinlandsR    (0)    3 :  0.451 0.518 0.016 0.014 
341 RoterMond    (0)    3 :  0.833 0.137 0.006 0.024 
342 UhlhornsAug    (0)    3 :  0.876 0.095 0.006 0.023 
343 HowgateWond    (0)    3 :  0.341 0.528 0.058 0.073 
344   Warder    (0)    3 :  0.548 0.049 0.376 0.027 
345 Freiherrvon    (0)    3 :  0.201 0.385 0.011 0.403 
346 Schoeneraus    (0)    3 :  0.089 0.090 0.010 0.811 
347 UlmerPolize    (0)    3 :  0.890 0.013 0.082 0.015 
348  Winston    (0)    3 :  0.317 0.633 0.038 0.011 
349 Hauxapfel    (0)    3 :  0.927 0.020 0.014 0.040 
350 Porzenapfel    (0)    3 :  0.842 0.112 0.011 0.034 
351 ApfelausLun    (0)    3 :  0.828 0.108 0.006 0.058 
352 Jongrimes    (0)    3 :  0.314 0.053 0.006 0.627 
353 SternvonBue    (0)    3 :  0.903 0.033 0.014 0.049 
354 YorkImperia    (0)    3 :  0.928 0.038 0.017 0.017 
355 Unseldapfel    (0)    3 :  0.092 0.538 0.017 0.353 
356  Jonadel    (0)    3 :  0.824 0.056 0.092 0.029 
357 Jonagram    (0)    3 :  0.456 0.050 0.464 0.030 
358 GeorgeCave    (0)    3 :  0.211 0.719 0.012 0.058 
359 Kidd'sOrang    (0)    3 :  0.505 0.449 0.009 0.038 
360 Rosenapfelv    (0)    3 :  0.960 0.012 0.014 0.014 
361 Erbachhofer    (0)    3 :  0.917 0.012 0.052 0.018 
362   Viking    (0)    3 :  0.055 0.044 0.008 0.894 
363 DorheimerSt    (0)    3 :  0.940 0.017 0.008 0.035 
364 Moseleisena    (5)    3 :  0.931 0.018 0.010 0.042 
365 FeysRekord    (0)    3 :  0.827 0.079 0.018 0.077 
366  Spartan    (0)    3 :  0.498 0.015 0.007 0.480 
367 Schoeneraus    (0)    3 :  0.623 0.037 0.007 0.333 
368  Spencer    (0)    3 :  0.055 0.010 0.465 0.470 
369 Summerland    (0)    3 :  0.108 0.019 0.582 0.290 
370 Braeburn    (0)    3 :  0.880 0.078 0.014 0.027 
371 ErwinBaur    (0)    3 :  0.501 0.431 0.048 0.020 
372 SlavaPobedi    (0)    3 :  0.045 0.017 0.009 0.929 
373 Sommeranana    (0)    3 :  0.249 0.061 0.058 0.633 
374   Carola    (0)    3 :  0.085 0.867 0.010 0.038 
375 Astillisch    (0)    3 :  0.215 0.281 0.014 0.490 
376 TydemansEar    (0)    3 :  0.188 0.581 0.042 0.189 
377  Alkmene    (0)    3 :  0.031 0.954 0.007 0.008 
378  Elektra    (0)    3 :  0.033 0.944 0.012 0.011 
379  Auralia    (0)    3 :  0.404 0.519 0.007 0.070 
380     Juno    (0)    3 :  0.916 0.053 0.014 0.017 
381 Westfaelisc    (0)    3 :  0.742 0.030 0.203 0.025 
382 KardinalBea    (0)    3 :  0.297 0.684 0.008 0.011 
383 Schmalzprin    (0)    3 :  0.316 0.038 0.009 0.638 
384 Zigeunerin    (0)    3 :  0.173 0.249 0.020 0.559 
385   Undine    (0)    3 :  0.141 0.538 0.306 0.015 
386 Bancroft    (0)    3 :  0.434 0.053 0.032 0.482 
387 TydemansOkt    (0)    3 :  0.078 0.909 0.005 0.008 
388 ExtertalerE    (0)    3 :  0.912 0.053 0.010 0.025 
389 Freyberg    (0)    3 :  0.030 0.272 0.686 0.012 
390    Herma    (0)    3 :  0.875 0.036 0.073 0.017 
391 Orangenburg    (0)    3 :  0.027 0.958 0.005 0.010 
392 ShinIndo    (0)    3 :  0.359 0.027 0.596 0.018 
393  Shinsei    (0)    3 :  0.060 0.010 0.492 0.438 
394     Lodi    (0)    3 :  0.390 0.021 0.008 0.581 
395   Shinko    (0)    3 :  0.657 0.158 0.160 0.025 
396    Horei    (0)    3 :  0.350 0.023 0.609 0.018 
397  Melrose    (0)    3 :  0.590 0.016 0.375 0.020 
398 MertonBeaut    (0)    3 :  0.036 0.950 0.006 0.007 
399      Mio    (0)    3 :  0.132 0.428 0.018 0.422 
400     Gala    (0)    3 :  0.066 0.357 0.560 0.017 
401 MertonCharm    (0)    3 :  0.054 0.538 0.010 0.398 
402 Gacksapfel    (0)    3 :  0.878 0.027 0.044 0.052 
403 RuhmausKels    (0)    3 :  0.954 0.015 0.018 0.012 
404 BayhsMostap    (0)    3 :  0.420 0.563 0.007 0.009 
405 SchweizerOr    (0)    3 :  0.343 0.626 0.014 0.016 
406   Idared    (0)    3 :  0.104 0.050 0.823 0.023 
407 Honeygold    (0)    3 :  0.214 0.031 0.706 0.050 
408    Korei    (0)    3 :  0.935 0.015 0.015 0.034 
409 LadyWilliam    (0)    3 :  0.927 0.036 0.021 0.016 
410 Murasaki    (0)    3 :  0.497 0.046 0.435 0.022 
411 PrinzessinI    (0)    3 :  0.058 0.705 0.218 0.019 
412 StahlsWinte    (0)    3 :  0.477 0.061 0.379 0.083 
413 Tulpenapfel    (0)    3 :  0.533 0.070 0.038 0.360 
414    Akane    (0)    3 :  0.043 0.350 0.589 0.018 
415 AntonFische    (0)    3 :  0.072 0.394 0.005 0.529 
416 StarkEarlie    (0)    3 :  0.402 0.035 0.011 0.551 
417     Fuji    (0)    3 :  0.937 0.031 0.007 0.024 
418  Idagold    (0)    3 :  0.733 0.039 0.216 0.012 
419 Gartenmeist    (0)    3 :  0.232 0.754 0.005 0.009 
420  Kurzcox    (0)    3 :  0.222 0.744 0.005 0.028 
421  Holiday    (0)    3 :  0.243 0.060 0.283 0.414 
422 AltlaenderJ    (0)    3 :  0.810 0.020 0.146 0.024 
423  Jonamac    (0)    3 :  0.090 0.196 0.051 0.663 
424  Maigold    (0)    3 :  0.235 0.021 0.728 0.016 
425 Fantazja    (0)    3 :  0.063 0.077 0.014 0.846 
426   Empire    (0)    3 :  0.600 0.020 0.020 0.360 
427    Katja    (0)    3 :  0.083 0.877 0.006 0.034 
428    Aroma    (0)    3 :  0.511 0.442 0.009 0.039 
429  ApiRose    (0)    3 :  0.773 0.016 0.007 0.205 
430 MallingKent    (0)    3 :  0.032 0.952 0.007 0.009 
431 Discovery    (0)    3 :  0.436 0.521 0.010 0.033 
432   Lonjon    (0)    3 :  0.784 0.121 0.067 0.028 
433    Bonza    (0)    4 :  0.063 0.602 0.242 0.093 
434   Ivette    (0)    4 :  0.013 0.360 0.616 0.012 
435 Sommerregen    (0)    4 :  0.040 0.605 0.020 0.335 
436 St.PaulerWe    (0)    4 :  0.726 0.101 0.023 0.150 
437  Gloster    (0)    4 :  0.880 0.031 0.065 0.024 
438 GelberMuens    (0)    4 :  0.831 0.079 0.040 0.051 
439 ErwinJunge    (0)    4 :  0.888 0.036 0.060 0.016 
440 Wilstedter    (0)    4 :  0.911 0.024 0.048 0.018 
441     Odin    (0)    4 :  0.016 0.376 0.591 0.017 
442    Ingol    (0)    4 :  0.032 0.314 0.640 0.014 
443    Jamba    (0)    4 :  0.021 0.252 0.029 0.698 
444 JanSteen    (0)    4 :  0.332 0.521 0.067 0.080 
445   Elstar    (0)    4 :  0.036 0.258 0.686 0.020 
446 Sacramentsa    (5)    4 :  0.661 0.196 0.113 0.030 
447  Delcorf    (0)    4 :  0.110 0.055 0.454 0.381 
448 Jerseymac    (0)    4 :  0.024 0.036 0.076 0.864 
449 CarolineHop    (5)    4 :  0.818 0.093 0.047 0.043 
450 VistaBella    (0)    4 :  0.076 0.046 0.060 0.817 
451 Aiwanija    (0)    4 :  0.014 0.028 0.946 0.011 
452 FalscherPur    (0)    4 :  0.780 0.072 0.126 0.021 
453    Arlet    (0)    4 :  0.024 0.025 0.937 0.013 
454 SohlanderSt    (0)    4 :  0.426 0.066 0.077 0.431 
455 Shampion    (0)    4 :  0.013 0.416 0.555 0.015 
456  Pohorka    (0)    4 :  0.372 0.561 0.041 0.026 
457    Hilde    (0)    4 :  0.259 0.165 0.126 0.451 
458   Berlon    (0)    4 :  0.852 0.063 0.071 0.014 
459    Norda    (0)    4 :  0.526 0.033 0.071 0.370 
460    Rubin    (0)    4 :  0.015 0.404 0.565 0.016 
461 LudivigsRos    (0)    4 :  0.136 0.489 0.066 0.309 
462 Summerred    (0)    4 :  0.080 0.054 0.448 0.417 
463   Clivia    (0)    4 :  0.015 0.938 0.036 0.012 
464    Coop4    (0)    4 :  0.461 0.027 0.324 0.187 
465   Pikant    (0)    4 :  0.021 0.881 0.086 0.012 
466 Delgollune    (0)    4 :  0.036 0.234 0.547 0.182 
467    Pilot    (0)    4 :  0.019 0.654 0.314 0.013 
468    Piros    (0)    4 :  0.018 0.573 0.047 0.361 
469 Bountiful    (0)    4 :  0.208 0.696 0.049 0.047 
470   Quinte    (0)    4 :  0.019 0.041 0.032 0.908 
471 Maischrenet    (0)    4 :  0.850 0.088 0.045 0.017 
472  Goldjon    (0)    4 :  0.025 0.029 0.923 0.023 
473 Astramel    (0)    4 :  0.024 0.231 0.049 0.696 
474   Pinova    (0)    4 :  0.016 0.460 0.511 0.012 
475 Winderatter    (0)    4 :  0.891 0.042 0.033 0.034 
476 Rafzubin    (0)    4 :  0.015 0.262 0.708 0.014 
477 Greensleeve    (0)    4 :  0.013 0.377 0.597 0.013 
478   Jester    (0)    4 :  0.015 0.337 0.631 0.017 
479    Meran    (0)    4 :  0.023 0.029 0.928 0.020 
480     Reka    (0)    4 :  0.040 0.538 0.036 0.385 
481     Elan    (0)    4 :  0.013 0.328 0.645 0.014 
482   Alexis    (0)    4 :  0.110 0.170 0.129 0.590 
483   Margol    (0)    4 :  0.018 0.284 0.689 0.010 
484   Dayton    (0)    4 :  0.025 0.056 0.371 0.548 
485   Helios    (0)    4 :  0.032 0.325 0.070 0.573 
486    Sansa    (0)    4 :  0.016 0.537 0.433 0.014 
487    Coop2    (0)    4 :  0.035 0.056 0.537 0.372 
488   Marina    (0)    4 :  0.064 0.423 0.489 0.025 
489 OzarkGold    (0)    4 :  0.209 0.051 0.730 0.010 
490    Iduna    (0)    4 :  0.474 0.039 0.467 0.021 
491  Pikkolo    (0)    4 :  0.120 0.747 0.033 0.101 
492   Fiesta    (0)    4 :  0.022 0.532 0.427 0.019 
493   Coop33    (0)    4 :  0.059 0.076 0.814 0.051 
494  Generos    (0)    4 :  0.145 0.245 0.595 0.015 
495 CrippsPink    (0)    4 :  0.269 0.081 0.628 0.022 
496    Elise    (0)    4 :  0.036 0.467 0.479 0.018 
497    Dukat    (0)    4 :  0.015 0.941 0.031 0.013 
498  Primula    (0)    4 :  0.030 0.058 0.272 0.641 
499   Sciglo    (0)    4 :  0.112 0.283 0.518 0.088 
500  Tsugaru    (0)    4 :  0.012 0.025 0.953 0.011 
501   Tuscan    (0)    4 :  0.034 0.134 0.481 0.351 
502   Apollo    (0)    4 :  0.011 0.942 0.036 0.011 
503  Florina    (0)    4 :  0.647 0.043 0.285 0.026 
504  Santana    (0)    4 :  0.036 0.179 0.583 0.203 
505    Otava    (0)    4 :  0.029 0.081 0.562 0.328 
506     Nela    (0)    4 :  0.151 0.508 0.217 0.124 
507  Anacuta    (0)    4 :  0.554 0.044 0.386 0.016 
508 CrippsRed    (0)    4 :  0.321 0.032 0.629 0.018 
509 Rubinola    (0)    4 :  0.029 0.248 0.536 0.186 
510 Gerlinde    (0)    4 :  0.037 0.215 0.536 0.213 
511 RedWinter    (5)    4 :  0.702 0.069 0.209 0.019 
512   Gloria    (0)    4 :  0.359 0.431 0.127 0.083 
513     Ahra    (0)    4 :  0.148 0.330 0.468 0.053 
514    Vesna    (0)    4 :  0.015 0.282 0.682 0.020 
515    Rajka    (0)    4 :  0.048 0.425 0.499 0.028 
516    Aneta    (0)    4 :  0.050 0.424 0.499 0.026 
517     Remo    (0)    4 :  0.053 0.663 0.215 0.069 
518    Topaz    (0)    4 :  0.043 0.380 0.456 0.121 
519 Reglindis    (0)    4 :  0.091 0.472 0.225 0.212 
520   Realka    (0)    4 :  0.182 0.692 0.040 0.086 
521   Releta    (0)    4 :  0.049 0.597 0.076 0.278 
522   Pisaxa    (0)    4 :  0.015 0.718 0.253 0.014 
523  Baujade    (0)    4 :  0.784 0.042 0.149 0.025 
524   Pimona    (0)    4 :  0.331 0.601 0.027 0.040 
525    Ariwa    (0)    4 :  0.215 0.024 0.725 0.036 
526     Rene    (0)    4 :  0.034 0.622 0.311 0.033 
527   Regine    (0)    4 :  0.018 0.599 0.353 0.030 
528   Reanda    (0)    4 :  0.023 0.688 0.194 0.095 
529   Remura    (0)    4 :  0.146 0.499 0.035 0.320 
530   Retina    (0)    4 :  0.036 0.324 0.620 0.020 
531   Rewena    (0)    4 :  0.017 0.619 0.320 0.045 
532  Relinda    (0)    4 :  0.025 0.202 0.642 0.131 
533   Renora    (0)    4 :  0.067 0.490 0.406 0.037 
534 Havelgold    (0)    4 :  0.020 0.759 0.205 0.016 
535  Pirella    (0)    4 :  0.014 0.376 0.599 0.010 
536     Resi    (0)    4 :  0.026 0.498 0.433 0.043 
537  Releika    (0)    4 :  0.066 0.381 0.530 0.023 
538   Coop30    (0)    4 :  0.615 0.100 0.217 0.069 
539 Charlotte    (0)    4 :  0.027 0.243 0.290 0.440 
540   Ahrina    (0)    4 :  0.203 0.674 0.043 0.080 
541    Julia    (0)    4 :  0.301 0.348 0.068 0.283 
542   Angold    (0)    4 :  0.024 0.105 0.621 0.250 
543 Goldstar    (0)    4 :  0.032 0.381 0.571 0.016 
544      Pia    (0)    4 :  0.024 0.315 0.607 0.054 
545  Ahrista    (0)    4 :  0.026 0.243 0.489 0.242 
546    Pingo    (0)    4 :  0.133 0.066 0.551 0.251 
547  Collina    (5)    4 :  0.052 0.176 0.273 0.500 
548 Ecolette    (0)    4 :  0.025 0.078 0.738 0.159 
549 Delorina    (0)    4 :  0.134 0.044 0.633 0.189 
550   Coop38    (0)    4 :  0.078 0.043 0.866 0.013 
551 Arkcharm    (0)    4 :  0.368 0.046 0.319 0.267 
552  Piflora    (0)    4 :  0.017 0.037 0.934 0.013 
553  Melodie    (0)    4 :  0.021 0.532 0.433 0.013 
554 Horrenberge    (0)    4 :  0.036 0.304 0.643 0.017 
555 Engelstern    (0)    4 :  0.017 0.507 0.465 0.011 
556 Engelstar    (0)    4 :  0.042 0.909 0.038 0.011 
557  Rebella    (0)    4 :  0.014 0.166 0.809 0.011 
558  Resista    (0)    4 :  0.043 0.392 0.419 0.146 
559     Heco    (0)    4 :  0.017 0.621 0.031 0.331 
560 Minnewashet    (0)    4 :  0.075 0.115 0.096 0.714 
561 Dalinbel    (0)    4 :  0.039 0.115 0.817 0.029 
562   Coop42    (0)    4 :  0.023 0.091 0.869 0.017 
563    Regia    (0)    4 :  0.158 0.612 0.101 0.129 
564  Frureru    (0)    4 :  0.091 0.503 0.381 0.025 
565  Rekarda    (0)    4 :  0.021 0.190 0.771 0.018 
566     Pidi    (0)    4 :  0.025 0.018 0.224 0.733 
567 Pomfital1    (0)    4 :  0.804 0.068 0.065 0.064 
568   Pivita    (0)    4 :  0.027 0.264 0.692 0.018 
569  Recolor    (0)    4 :  0.064 0.628 0.266 0.042 


Estimated Allele Frequencies in each cluster
First column gives estimated ancestral frequencies


Locus 1 : Ch01h01 
18 alleles
0.0% missing data
 112   (0.150) 0.133 0.051 0.160 0.436 
 117   (0.144) 0.134 0.182 0.427 0.137 
 102   (0.028) 0.040 0.000 0.001 0.002 
 129   (0.112) 0.167 0.312 0.108 0.008 
 115   (0.150) 0.185 0.016 0.187 0.165 
 110   (0.099) 0.077 0.250 0.030 0.127 
 127   (0.042) 0.042 0.021 0.001 0.007 
 119   (0.131) 0.160 0.164 0.083 0.054 
 121   (0.023) 0.025 0.001 0.000 0.001 
 108   (0.015) 0.002 0.000 0.000 0.045 
 125   (0.021) 0.019 0.000 0.000 0.002 
 137   (0.011) 0.002 0.000 0.000 0.001 
 141   (0.011) 0.001 0.001 0.000 0.004 
 123   (0.017) 0.008 0.000 0.000 0.003 
  85   (0.011) 0.001 0.000 0.000 0.004 
 131   (0.011) 0.002 0.000 0.000 0.001 
 139   (0.011) 0.001 0.000 0.000 0.004 
 106   (0.011) 0.002 0.000 0.000 0.001 

Locus 2 : Ch01f07a 
18 alleles
0.0% missing data
 185   (0.106) 0.139 0.008 0.033 0.094 
 189   (0.189) 0.194 0.317 0.312 0.232 
 175   (0.057) 0.068 0.025 0.013 0.010 
 191   (0.123) 0.176 0.247 0.153 0.017 
 173   (0.101) 0.091 0.116 0.250 0.038 
 193   (0.165) 0.180 0.069 0.227 0.194 
 200   (0.023) 0.021 0.001 0.000 0.003 
 187   (0.032) 0.012 0.001 0.002 0.236 
 169   (0.043) 0.012 0.157 0.002 0.158 
 183   (0.016) 0.009 0.000 0.000 0.001 
 195   (0.025) 0.019 0.000 0.001 0.006 
 171   (0.020) 0.015 0.000 0.000 0.002 
 202   (0.032) 0.042 0.001 0.003 0.004 
 197   (0.016) 0.003 0.055 0.000 0.001 
 181   (0.017) 0.009 0.000 0.000 0.001 
 179   (0.015) 0.005 0.000 0.000 0.002 
 177   (0.011) 0.002 0.000 0.000 0.001 
 190   (0.011) 0.001 0.002 0.003 0.001 

Locus 3 : CH03d07 
19 alleles
0.0% missing data
 206   (0.155) 0.203 0.029 0.417 0.090 
 216   (0.019) 0.004 0.024 0.000 0.001 
 226   (0.211) 0.318 0.165 0.021 0.185 
 192   (0.098) 0.145 0.017 0.006 0.044 
 218   (0.065) 0.023 0.467 0.053 0.161 
 228   (0.056) 0.078 0.022 0.003 0.007 
 202   (0.081) 0.066 0.022 0.176 0.042 
 182   (0.026) 0.017 0.014 0.001 0.002 
 166   (0.011) 0.002 0.000 0.000 0.001 
 186   (0.045) 0.013 0.228 0.005 0.166 
 196   (0.029) 0.026 0.001 0.004 0.005 
 188   (0.090) 0.072 0.008 0.310 0.128 
 184   (0.014) 0.006 0.000 0.000 0.001 
 200   (0.017) 0.006 0.000 0.000 0.004 
 190   (0.028) 0.009 0.001 0.001 0.151 
 194   (0.013) 0.004 0.000 0.000 0.001 
 170   (0.013) 0.003 0.000 0.000 0.004 
 224   (0.013) 0.002 0.000 0.000 0.005 
 208   (0.014) 0.003 0.000 0.000 0.003 

Locus 4 : CH04c07 
18 alleles
0.0% missing data
 124   (0.073) 0.118 0.002 0.002 0.046 
 110   (0.242) 0.343 0.233 0.085 0.171 
 113   (0.109) 0.083 0.048 0.092 0.198 
 136   (0.115) 0.162 0.011 0.043 0.066 
  98   (0.066) 0.066 0.007 0.310 0.016 
 115   (0.092) 0.092 0.251 0.384 0.012 
 100   (0.046) 0.038 0.002 0.001 0.076 
 112   (0.048) 0.012 0.438 0.016 0.149 
 108   (0.063) 0.036 0.003 0.062 0.176 
 143   (0.019) 0.009 0.000 0.000 0.006 
 117   (0.011) 0.002 0.000 0.000 0.001 
 131   (0.013) 0.001 0.000 0.000 0.048 
 142   (0.013) 0.004 0.000 0.000 0.001 
 121   (0.032) 0.014 0.004 0.003 0.021 
 119   (0.018) 0.010 0.000 0.000 0.003 
 135   (0.013) 0.003 0.000 0.000 0.002 
 138   (0.016) 0.003 0.000 0.000 0.008 
 106   (0.011) 0.002 0.000 0.000 0.001 

Locus 5 : CH05f06 
14 alleles
0.0% missing data
 173   (0.122) 0.122 0.055 0.015 0.205 
 175   (0.097) 0.115 0.061 0.387 0.011 
 183   (0.259) 0.321 0.220 0.369 0.203 
 179   (0.139) 0.156 0.022 0.203 0.141 
 165   (0.087) 0.059 0.445 0.012 0.127 
 171   (0.113) 0.118 0.140 0.005 0.149 
 185   (0.029) 0.015 0.001 0.001 0.022 
 177   (0.053) 0.026 0.021 0.004 0.125 
 181   (0.039) 0.057 0.001 0.001 0.008 
 169   (0.011) 0.002 0.000 0.000 0.001 
 187   (0.013) 0.004 0.000 0.000 0.001 
 167   (0.012) 0.002 0.000 0.000 0.001 
 191   (0.015) 0.002 0.035 0.001 0.001 
 189   (0.011) 0.001 0.000 0.000 0.004 

Locus 6 : CH01f03b 
10 alleles
0.0% missing data
 171   (0.283) 0.310 0.063 0.556 0.354 
 139   (0.243) 0.295 0.050 0.322 0.171 
 159   (0.148) 0.118 0.471 0.052 0.176 
 179   (0.136) 0.174 0.261 0.037 0.027 
 145   (0.018) 0.002 0.000 0.000 0.210 
 177   (0.054) 0.042 0.128 0.007 0.007 
 183   (0.037) 0.024 0.001 0.001 0.025 
 157   (0.036) 0.023 0.002 0.024 0.002 
 163   (0.033) 0.010 0.023 0.001 0.015 
 150   (0.014) 0.001 0.000 0.001 0.013 

Locus 7 : GD12 
15 alleles
0.0% missing data
 148   (0.433) 0.497 0.717 0.653 0.346 
 150   (0.113) 0.130 0.006 0.007 0.266 
 138   (0.026) 0.012 0.012 0.001 0.001 
 160   (0.024) 0.024 0.000 0.000 0.001 
 152   (0.072) 0.085 0.208 0.006 0.007 
 154   (0.015) 0.001 0.000 0.000 0.105 
 146   (0.087) 0.096 0.006 0.036 0.032 
 156   (0.026) 0.020 0.001 0.000 0.007 
 181   (0.088) 0.085 0.008 0.003 0.214 
 158   (0.053) 0.040 0.040 0.002 0.013 
 164   (0.012) 0.002 0.000 0.000 0.001 
 183   (0.012) 0.002 0.000 0.000 0.001 
 189   (0.013) 0.001 0.000 0.291 0.001 
 153   (0.012) 0.001 0.000 0.000 0.005 
 173   (0.015) 0.005 0.000 0.000 0.001 

Locus 8 : CH02d08 
18 alleles
0.0% missing data
 213   (0.167) 0.249 0.013 0.013 0.372 
 250   (0.020) 0.014 0.000 0.002 0.001 
 255   (0.210) 0.218 0.585 0.237 0.243 
 230   (0.133) 0.135 0.092 0.143 0.098 
 248   (0.057) 0.059 0.001 0.002 0.115 
 226   (0.096) 0.107 0.004 0.295 0.058 
 251   (0.041) 0.025 0.089 0.017 0.004 
 218   (0.066) 0.043 0.192 0.013 0.039 
 214   (0.047) 0.068 0.015 0.001 0.003 
 211   (0.016) 0.008 0.000 0.000 0.002 
 209   (0.013) 0.004 0.000 0.000 0.001 
 257   (0.011) 0.002 0.000 0.000 0.001 
 207   (0.026) 0.028 0.000 0.001 0.004 
 259   (0.013) 0.004 0.000 0.000 0.001 
 224   (0.041) 0.030 0.001 0.274 0.005 
 216   (0.014) 0.001 0.001 0.000 0.052 
 253   (0.017) 0.004 0.004 0.003 0.002 
 238   (0.011) 0.002 0.000 0.000 0.001 

Locus 9 : CH05e03 
31 alleles
0.4% missing data
 162   (0.194) 0.314 0.076 0.032 0.274 
 172   (0.085) 0.072 0.603 0.002 0.235 
 180   (0.026) 0.046 0.001 0.000 0.001 
 190   (0.062) 0.066 0.005 0.008 0.104 
 171   (0.029) 0.017 0.002 0.139 0.002 
 161   (0.067) 0.082 0.090 0.002 0.029 
 163   (0.076) 0.098 0.107 0.003 0.039 
 167   (0.028) 0.034 0.003 0.003 0.001 
 174   (0.013) 0.001 0.000 0.000 0.075 
 175   (0.014) 0.001 0.000 0.000 0.155 
 192   (0.040) 0.016 0.073 0.005 0.033 
 164   (0.022) 0.023 0.000 0.000 0.007 
 169   (0.028) 0.024 0.001 0.001 0.010 
 177   (0.011) 0.002 0.000 0.000 0.001 
 157   (0.015) 0.007 0.000 0.000 0.002 
 184   (0.033) 0.018 0.019 0.506 0.003 
 159   (0.028) 0.043 0.001 0.000 0.003 
 183   (0.012) 0.004 0.000 0.000 0.001 
 178   (0.029) 0.017 0.001 0.293 0.002 
 182   (0.020) 0.019 0.001 0.000 0.001 
 198   (0.020) 0.020 0.000 0.000 0.001 
 173   (0.022) 0.023 0.001 0.000 0.003 
 165   (0.015) 0.007 0.000 0.000 0.001 
 187   (0.014) 0.007 0.000 0.000 0.001 
 185   (0.019) 0.011 0.002 0.000 0.002 
 153   (0.019) 0.014 0.001 0.000 0.002 
 144   (0.014) 0.007 0.000 0.000 0.002 
 194   (0.011) 0.002 0.000 0.000 0.001 
 186   (0.011) 0.002 0.000 0.000 0.001 
 170   (0.012) 0.001 0.000 0.000 0.009 
 166   (0.012) 0.001 0.013 0.000 0.002 

Locus 10 : CH02c09 
11 alleles
0.0% missing data
 232   (0.195) 0.217 0.284 0.032 0.236 
 254   (0.140) 0.159 0.051 0.051 0.098 
 244   (0.142) 0.166 0.034 0.023 0.151 
 250   (0.027) 0.031 0.000 0.001 0.003 
 256   (0.199) 0.198 0.418 0.357 0.142 
 242   (0.108) 0.106 0.004 0.397 0.104 
 238   (0.031) 0.004 0.200 0.002 0.123 
 240   (0.028) 0.027 0.000 0.001 0.005 
 248   (0.092) 0.069 0.008 0.136 0.134 
 252   (0.023) 0.017 0.000 0.000 0.003 
 246   (0.013) 0.004 0.000 0.000 0.001 

Locus 11 : CH02g09 
22 alleles
0.0% missing data
 107   (0.084) 0.113 0.004 0.016 0.150 
 119   (0.111) 0.082 0.118 0.228 0.280 
 136   (0.164) 0.224 0.122 0.191 0.116 
 111   (0.129) 0.154 0.238 0.197 0.070 
 132   (0.036) 0.023 0.083 0.002 0.006 
 134   (0.103) 0.115 0.162 0.099 0.040 
 152   (0.046) 0.055 0.001 0.001 0.045 
 166   (0.070) 0.085 0.102 0.006 0.022 
  99   (0.031) 0.057 0.001 0.001 0.002 
 101   (0.016) 0.001 0.000 0.003 0.191 
 140   (0.016) 0.011 0.000 0.000 0.001 
 138   (0.054) 0.042 0.002 0.251 0.027 
 126   (0.018) 0.004 0.000 0.000 0.015 
 168   (0.013) 0.001 0.000 0.000 0.023 
 113   (0.014) 0.003 0.001 0.000 0.004 
 122   (0.017) 0.012 0.000 0.000 0.001 
 153   (0.014) 0.006 0.000 0.000 0.001 
 117   (0.013) 0.004 0.001 0.000 0.001 
  97   (0.019) 0.003 0.164 0.001 0.002 
 115   (0.011) 0.002 0.000 0.000 0.001 
 128   (0.011) 0.001 0.002 0.002 0.002 
 163   (0.011) 0.002 0.000 0.000 0.001 

Locus 12 : CH01f02 
21 alleles
0.0% missing data
 171   (0.129) 0.122 0.083 0.307 0.157 
 180   (0.135) 0.202 0.030 0.225 0.048 
 208   (0.128) 0.115 0.484 0.378 0.092 
 190   (0.031) 0.006 0.151 0.001 0.091 
 206   (0.066) 0.038 0.209 0.031 0.073 
 183   (0.126) 0.175 0.014 0.039 0.145 
 184   (0.073) 0.182 0.009 0.002 0.012 
 196   (0.019) 0.015 0.000 0.000 0.001 
 188   (0.038) 0.023 0.002 0.001 0.105 
 173   (0.040) 0.018 0.004 0.009 0.081 
 202   (0.012) 0.001 0.000 0.000 0.029 
 175   (0.042) 0.032 0.001 0.001 0.103 
 192   (0.023) 0.021 0.002 0.001 0.002 
 194   (0.030) 0.017 0.005 0.001 0.017 
 186   (0.014) 0.005 0.000 0.000 0.001 
 204   (0.013) 0.004 0.000 0.000 0.001 
 223   (0.026) 0.010 0.000 0.001 0.032 
 182   (0.018) 0.007 0.001 0.001 0.005 
 210   (0.015) 0.002 0.003 0.002 0.002 
 219   (0.011) 0.002 0.000 0.000 0.002 
 181   (0.011) 0.002 0.000 0.000 0.001 

Locus 13 : CH04f10 
24 alleles
2.1% missing data
 235   (0.112) 0.153 0.044 0.003 0.128 
 239   (0.194) 0.198 0.575 0.130 0.330 
 245   (0.054) 0.125 0.006 0.001 0.004 
 190   (0.087) 0.114 0.016 0.067 0.028 
 241   (0.090) 0.103 0.176 0.089 0.016 
 170   (0.033) 0.021 0.001 0.071 0.007 
 221   (0.036) 0.051 0.002 0.002 0.006 
 227   (0.052) 0.015 0.166 0.113 0.066 
 237   (0.022) 0.003 0.004 0.009 0.105 
 207   (0.012) 0.001 0.000 0.000 0.009 
 209   (0.025) 0.009 0.001 0.000 0.053 
 243   (0.059) 0.067 0.001 0.001 0.098 
 247   (0.033) 0.054 0.002 0.002 0.002 
 184   (0.042) 0.042 0.001 0.464 0.003 
 233   (0.031) 0.018 0.001 0.038 0.006 
 249   (0.016) 0.001 0.000 0.002 0.121 
 186   (0.019) 0.005 0.000 0.007 0.004 
 263   (0.012) 0.002 0.000 0.000 0.001 
 265   (0.011) 0.002 0.000 0.000 0.001 
 219   (0.015) 0.003 0.000 0.000 0.009 
 224   (0.011) 0.002 0.000 0.000 0.001 
 223   (0.011) 0.002 0.001 0.000 0.001 
 231   (0.011) 0.002 0.000 0.000 0.001 
 195   (0.012) 0.004 0.000 0.001 0.001 

Locus 14 : COL 
16 alleles
0.4% missing data
 219   (0.033) 0.035 0.001 0.001 0.008 
 233   (0.245) 0.290 0.152 0.573 0.280 
 231   (0.168) 0.185 0.634 0.120 0.093 
 241   (0.087) 0.098 0.008 0.004 0.232 
 223   (0.053) 0.068 0.030 0.005 0.005 
 221   (0.184) 0.219 0.102 0.243 0.144 
 206   (0.026) 0.006 0.009 0.001 0.032 
 243   (0.042) 0.025 0.002 0.001 0.154 
 235   (0.044) 0.020 0.002 0.047 0.044 
 208   (0.018) 0.012 0.000 0.000 0.002 
 239   (0.033) 0.020 0.058 0.001 0.003 
 245   (0.014) 0.006 0.000 0.000 0.001 
 225   (0.019) 0.012 0.000 0.001 0.001 
 227   (0.011) 0.002 0.000 0.000 0.001 
 229   (0.011) 0.002 0.000 0.000 0.001 
 216   (0.011) 0.001 0.003 0.003 0.001 

Locus 15 : Hi02c07 
14 alleles
0.0% missing data
 115   (0.136) 0.127 0.281 0.009 0.208 
 117   (0.290) 0.392 0.315 0.434 0.112 
 111   (0.097) 0.081 0.003 0.274 0.144 
 119   (0.167) 0.182 0.010 0.130 0.351 
 107   (0.049) 0.083 0.004 0.004 0.003 
 150   (0.127) 0.092 0.328 0.147 0.132 
 135   (0.015) 0.006 0.000 0.000 0.001 
 121   (0.025) 0.008 0.048 0.001 0.002 
 131   (0.017) 0.009 0.000 0.000 0.001 
 125   (0.023) 0.006 0.000 0.001 0.030 
 129   (0.017) 0.009 0.000 0.000 0.001 
 152   (0.013) 0.001 0.000 0.000 0.013 
 109   (0.012) 0.002 0.000 0.000 0.001 
 148   (0.012) 0.001 0.008 0.000 0.001 

Locus 16 : CH04e05 
21 alleles
0.0% missing data
 176   (0.331) 0.480 0.331 0.718 0.317 
 201   (0.021) 0.003 0.257 0.002 0.004 
 203   (0.147) 0.155 0.159 0.173 0.153 
 211   (0.113) 0.149 0.008 0.020 0.243 
 218   (0.027) 0.025 0.000 0.001 0.006 
 228   (0.026) 0.006 0.005 0.028 0.003 
 184   (0.017) 0.009 0.001 0.000 0.003 
 199   (0.064) 0.074 0.147 0.024 0.005 
 224   (0.051) 0.028 0.025 0.002 0.160 
 216   (0.014) 0.006 0.000 0.000 0.001 
 205   (0.035) 0.013 0.003 0.010 0.073 
 226   (0.015) 0.005 0.000 0.000 0.004 
 222   (0.038) 0.016 0.061 0.020 0.012 
 212   (0.011) 0.002 0.000 0.000 0.000 
 220   (0.018) 0.012 0.000 0.000 0.002 
 232   (0.011) 0.001 0.000 0.000 0.003 
 209   (0.015) 0.007 0.000 0.000 0.001 
 215   (0.011) 0.002 0.000 0.000 0.001 
 213   (0.011) 0.002 0.000 0.000 0.001 
 191   (0.013) 0.002 0.000 0.000 0.007 
 207   (0.011) 0.002 0.000 0.000 0.001 

Locus 17 : GD147 
14 alleles
0.0% missing data
 135   (0.223) 0.269 0.097 0.101 0.365 
 153   (0.100) 0.057 0.440 0.069 0.242 
 155   (0.031) 0.029 0.001 0.002 0.006 
 143   (0.057) 0.057 0.254 0.003 0.007 
 139   (0.037) 0.050 0.009 0.001 0.003 
 141   (0.251) 0.313 0.166 0.554 0.211 
 149   (0.056) 0.044 0.002 0.052 0.028 
 145   (0.035) 0.042 0.001 0.001 0.005 
 134   (0.020) 0.011 0.000 0.000 0.004 
 151   (0.070) 0.051 0.004 0.138 0.073 
 147   (0.054) 0.043 0.015 0.001 0.050 
 159   (0.013) 0.004 0.000 0.000 0.001 
 128   (0.032) 0.017 0.008 0.077 0.002 
 157   (0.022) 0.015 0.003 0.000 0.002 

Values of parameters used in structure:
DATAFILE=manually removed,	OUTFILE=manually removed,	NUMINDS=569,	NUMLOCI=17,	MISSING=0,	LABEL=1,	POPDATA=1,	POPFLAG=0,	PHENOTYPE=0,	EXTRACOLS=0,	MAXPOPS=4,	BURNIN=1000000,	NUMREPS=1000000,	USEPOPINFO=0,	INFERALPHA=1,	INFERLAMBDA=0,	POPSPECIFICLAMBDA=0,	POPALPHAS=0,	COMPUTEPROB=1,	NOADMIX=0,	ADMBURNIN=2500,	UPDATEFREQ=1,	PRINTLIKES=0,	INTERMEDSAVE=0,	PRINTKLD=0,	PRINTNET=0,	PRINTLAMBDA=0,	ANCESTDIST=0,	NUMBOXES=1000,	ANCESTPINT=0.90000,	GENSBACK=2,	MIGRPRIOR=0.05000,	PRINTQHAT=0,	PRINTQSUM=0,	ALPHA=1.0000,	FREQSCORR=1,	FPRIORMEAN=0.0100,	FPRIORSD=0.0500,	ONEFST=0,	LAMBDA=1.0000,	UNIFPRIORALPHA=1,	ALPHAMAX=10.0000,	ALPHAPRIORA=1.0000,	ALPHAPRIORB=2.0000,	ALPHAPROPSD=0.0250,	STARTATPOPINFO=0,	RANDOMIZE=1,	LINKAGE=0,	METROFREQ=10,	REPORTHITRATE=0,	MARKOVPHASE=-1,	PHASED=0,	PLOIDY=2,	PHASEINFO=0	LOCPRIOR=1, 	LOCPRIORINIT=1.000000, 	LOCDATA=0, 	LOCISPOP=1, 	LOCPRIORSTEP=0.100000, 	MAXLOCPRIOR=20.000000, 	SEED=1716362070,	
[STRAT parameters]:    NUMSIMSTATS=1000,	PHENOTYPECOL=-9,	POOLFREQ=10,	LOCUSxONLY=0,	EMERROR=0.00100,	MISSINGPHENO=-9,	
